# Supplementary material for: N1-Methyladenosine (m1A) Regulation Associated With the Pathogenesis of Abdominal Aortic Aneurysm Through YTHDF3 Modulating Macrophage Polarization
Source: Front Cardiovasc Med. 2022 May 10;9:883155. doi: 10.3389/fcvm.2022.883155 (PMC9127271; doi:10.3389/fcvm.2022.883155)
Supplement: Supplementary Table 1 — The union set of co-expressed genes of DEMRGs. [file Table_1.xlsx]

## Sheet: Co-expressed Genes of 8 DEMRGS
Co-expressed Genes of 8 DEMRGS (R≥0.8)
ALG3
AKIP1
AIRE
AGO2
ADPRS
ADAM17
ACTN1
ACP7
ACOX3
ACOT9
ACD
ABCF1
ABCB7
ALG11
AKAP11
AJAP1
AGGF1
AGAP7P
ADRA1B
ADGRE3
ADCYAP1R1
ACTE1P
ACOX1
ACBD5
ABCD1
ABCC9
AANAT
FTL
FTH1P3
FTH1
FSCN1
FRYL
FRS2
FRG1
FOXO4
FOXO3
FOXK1
FOXJ2
FOSB
FNBP4
FLVCR2
FLOT2
FLJ20021
FLAD1
FKTN
FKBP14
FIG4
FIBP
FGR
FGFR1OP2
FGD3
FES
FERMT3
FDPS
FCGRT
FCAR
FBXO7
FBXO46
FBXO38
FBXL6
FBL
FBH1
FAU
FASTK
FARP1
FAM98A
FAM89B
FAM53C
FAM50A
FAM3A
FAM20C
FAM193B
FAM177A1
FAM160B2
FAM133B
FAM131A
FAM120B
FAM120A
FAM110A
FAM107B
FAM104A
FAHD1
FAAP20
FAAP100
F2R
F11R
EZR
EXOSC8
EXOSC7
EXOSC10
EXOSC1
EXOC7
EXOC3
EXO5
EWSR1
EVL
EVI5
ETV6
ETFB
ERI3
ERGIC3
ERCC1
ERAP2
EPN1
ENTR1
ENO3
ENO1
ENKD1
EML4
EML3
EMG1
EMD
EMC9
EMC6
ELP3
ELP2
ELOB
ELOA
ELMO2
ELK1
ELF2
EIF4H
EIF4G3
EIF4G1
EIF4E2
EIF4A3
EIF4A2
EIF3K
EIF3G
EIF3F
EIF3E
EIF3B
EIF3A
EIF2B4
EIF2AK4
EIF2AK2
EIF2AK1
EID2B
EHD2
EHD1
EGFLAM
EFTUD2
EFHD2
EEF2
EEF1G
EEF1B2
EEF1A1
EDF1
EDEM3
EDEM2
EDC4
EDARADD
ECHS1
E4F1
E2F4
DYRK4
DYNLT1
DYNLRB1
DYNC1LI2
DYNC1H1
DUSP6
DUSP5
DUSP3
DUSP23
DUSP22
DUSP19
DUSP1
DTX2
DTWD2
DTD1
DRG2
DRAP1
DPP9
DPP7
DPM3
DPAGT1
DOP1B
DNMT1
DNAJC8
DNAJB6
DNAJB2
DNAJB12
DNAJB11
DNAJA1
DNAH1
DMWD
DMC1
DMAP1
DKC1
DIAPH1
DIABLO
DHX37
DHX33
DHX32
DHX30
DHX16
DHRS4L1
DHRS4
DHPS
DGUOK
DGKD
DGCR8
DGCR2
DGAT1
DEXI
DENR
DENND6B
DENND5A
DENND4C
DENND11
DELE1
DEGS1
DEF8
DEF6
DEDD2
DECR1
DDX55
DDX52
DDX51
DDX50
DDX47
DDX42
DDX39A
DDX19A
DDT
DDRGK1
DDOST
DDIT4
DDHD2
DDB1
DDA1
DCTN5
DCTN4
DCLRE1C
DBNL
DBN1
DAZAP2
DAZAP1
DARS1
DAPP1
DAP3
D2HGDH
CYTH4
CYGB
CYB5R3
CYB5B
CXXC1
CXCL16
CWF19L1
CWC25
CUL4A
CUL1
CTSL
CTSH
CTSB
CTDP1
CTDNEP1
CTBS
CTBP1
CSRNP1
CSNK2B
CSNK1G2
CSNK1G1
CSNK1E
CSNK1D
CSF2RA
CSF1R
CRTC2
CRIP2
CRIP1
CREB1
CRCP
CPSF4
CPSF3
CPSF1
CPNE1
COX8A
COX5A
COX4I1
COX20
COQ6
COQ10A
COPS7A
COPS3
COPG1
COPB2
COPA
COMT
COMMD7
COMMD4
COLGALT1
COL6A3
COL5A1
COL4A1
COL18A1
COL16A1
COG2
COASY
CNOT4
CNOT2
CNOT1
CNIH4
CNDP2
CMTM3
CMPK1
CMC2
CLUH
CLUAP1
CLTB
CLTA
CLPTM1L
CLK3
CLIC1
CLEC16A
CLDND2
CLDN14
CLCN7
CKAP4
CISD1
CIB1
CIAO3
CIAO2B
CIAO1
CHUK
CHTF18
CHSY1
CHST7
CHRNA5
CHPF
CHP1P2
CHMP2A
CHMP1A
CHFR
CHD9
CHD4
CHCHD2
CGRRF1
CFLAR
CFL1
CFAP74
CFAP410
CFAP298
CES2
CERS6
CERS5
CERS2
CERK
CEP19
CEP131
CENPB
CEBPG
CEBPD
CEBPB
CDR2L
CDKN2AIPNL
CDKN2AIP
CDKN1A
CDK9
CDK7
CDK4
CDK10
CDC42EP5
CDC37
CDC25B
CDAN1
CD99L2
CD93
CD82
CD81
CD68
CD63
CD44
CD2BP2
CD151
CD14
CCT8
CCT7
CCT6A
CCS
CCR6
CCNL1
CCNK
CCNI
CCND3
CCND1
CCM2
CCL5
CCDC92
CCDC32
CCDC130
CCDC12
CCBE1
CCAR2
CBLB
CAVIN1
CATSPER2
CASTOR1
CASP4LP
CASP4
CASP3
CARS2
CARS1
CARHSP1
CAPZB
CAPZA2
CAPRIN2
CAPNS1
CAP1
CAMLG
CALU
CALR
CALN1
CALM3
C8orf76
C8orf37
C8orf33
C7orf26
C6orf136
C5orf15
C4orf48
C4orf3
C2CD2
C20orf27
C1QTNF1
C1orf54
C1orf50
C1orf43
C1orf162
C19orf53
C19orf48
C19orf12
C16orf72
C12orf57
C11orf96
C11orf24
BUD31
BUD23
BUB3
BTF3
BTBD7
BST2
BSDC1
BRSK1
BRPF1
BRMS1
BRI3
BRD9
BRD2
BOP1
BMS1
BLZF1
BLVRA
BLOC1S6
BIRC3
BIRC2
BIN1
BICRA
BICD2
BHLHE40
BGN
BEX4
BCL6
BCL3
BCKDK
BCKDHA
BCCIP
BCAP31
BBC3
BASP1-AS1
BANP
BAG6
BAG5
BABAM2
BABAM1
B9D2
B4GALT7
B4GALT1
B2M
AVPI1
AURKAIP1
AUP1
ATXN7L3
ATXN3
ATXN2
ATP6V1F
ATP6V1E1
ATP6V1B2
ATP6V0E1
ATP6V0D1
ATP6V0C
ATP6V0B
ATP6V0A1
ATP6AP1
ATP5PD
ATP5MPL
ATP5MF
ATP5ME
ATP5MC1
ATP5IF1
ATP5F1EP2
ATP5F1D
ATP5F1C
ATP5F1B
ATP2B1-AS1
ATP1B3
ATP1A1
ATP13A1
ATIC
ATG9A
ATG7
ATG2A
ATG16L2
ATG12
ATG101
ATG10
ATF6B
ATF5
ATF4
ASXL1
ASPSCR1
ASGR1
ASCC2
ASAP1
ARSA
ARRDC2
ARPC5
ARPC2
ARL6IP4
ARL5A
ARL2
ARL16
ARID4B
ARHGEF7
ARHGEF2
ARHGDIB
ARHGDIA
ARHGAP9
ARHGAP45
ARHGAP4
ARHGAP33
ARHGAP21
ARHGAP17
ARGLU1
ARFGEF1
ARFGAP2
ARFGAP1
ARF5
ARF4
ARF1
ARAP3
ARAF
APRT
APOE
APMAP
APEH
APAF1
AP2S1
AP1S2
AP1M1
AP1G2
AP1B1
AOC4P
ANXA5
ANXA2R
ANXA2P1
ANXA2
ANTKMT
ANKZF1
ANKRD9
ANKRD54
ANKRD36
ANKRD33
ANKFY1
ANAPC1P2
ANAPC11
AMOTL2
ALPP
ALKBH6
ALKBH5
ALKBH2
ALG9
ALG8
ALG5
ALDH8A1
AKT1
AKR1D1
AKR1A1
AKNA
AKIRIN2
AKAP5
AKAP17A
AKAP13
AK2
AHR
AGAP3
AFG3L2
AFDN
AEN
ADRM1
ADPGK
ADK
ADGRE5
ADCY7
ADCY3
ADAR
ADAM19
ADAM15
ADA
ACTR3
ACTR2
ACTN4
ACTG1
ACSS2
ACP2
ACO1
ACIN1
ACBD3
ACADVL
ACAD8
ABRACL
ABR
ABHD6
ABHD17C
ABCG1
ABCA1
AARS1
AAMP
A2M
FTCD
FSHR
FRMPD1
FRG2
FOXP1
FOXN3-AS2
FOXM1
FOXL2
FOXL1
FOLH1
FMO4
FMO3
FMO1
FLYWCH1
FLJ42969
FLJ42351
FGFR3
FGF1
FERMT1
FER1L5
FEM1B
FBXO44
FBXO31
FBXO30
FBXO3
FBXO28
FBXO15
FBXL21P
FBXL19
FBXL17
FBXL15
FBXL12
FATE1
FASTKD1
FARS2
FANCI
FAM9B
FAM9A
FAM99A
FAM78B
FAM76B
FAM72D
FAM189A2
FAM182B
FAM162B
FAM135A
FAM118B
FAM117A
FAM114A1
FABP6
FA2H
F10
EXOC6
EXOC3L4
ETV5
ETNK2
ERICH5
ERG
ERCC6
ERCC4
EPPIN
EPB41L4B
ENTPD4
ENDOG
ELP6
ELOVL7
ELMOD3
EIF2S3
EIF2S2
EFCAB7
EED
EDC3
ECT2
ECSCR
ECHDC3
DYRK3
DYNLT2B
DYNC2LI1
DTNB
DSP
DPYSL5
DPRXP4
DPM1
DOP1A
DOK6
DOK3
DND1
DNAJC5G
DNAJC2
DNAJC19
DNAJB4
DNAI1
DNAH6
DNAH17
DNAH12
DNAH10
DNAAF6
DNAAF2
DNA2
DLX6
DLG3
DLG2
DIXDC1
DIRAS2
DIAPH3
DHTKD1
DHRSX
DHH
DGKB
DEFB121
DEFB1
DDX54
DDX3Y
DDX23
DCST1
DCLK2
DCDC2B
DCDC2
DCD
DCAF4L2
DAB1
DAAM1
CYP7A1
CYP2J2
CYB561A3
CXorf65
CXorf58
CXCR6
CXADRP2
CTSW
CTNNBIP1
CTF1
CTDSPL2
CTAG1B
CT55
CT45A5
CSNK1G3
CRYM
CRYGB
CRYBA4
CRTAP
CRTAM
CRISP3
CREBRF
CRCT1
CPS1
CPNE7
CPEB4
COX6C
COX15
CORO6
CORO2A
COL20A1
COG4
CNTNAP2
CNTLN
CNOT9
CNGB3
CNGA1
CLSPN
CLPSL2
CLLU1
CLEC6A
CLEC4M
CLEC4F
CLDN20
CLASP1
CKM
CKAP2
CIDECP1
CIAPIN1
CHST4
CHRND
CHRNA7
CHRFAM7A
CHD2
CHCHD1
CHAF1B
CFAP77
CFAP44
CFAP299
CFAP221
CERS4
CEP85
CEP57L1
CEP152
CENPL
CENPC
CDR1
CDNF
CDKN2A-DT
CDK6
CDIN1
CDC7
CDC14C
CDADC1
CD300E
CCNI2
CCL15
CCK
CCER2
CCDC97
CCDC80
CCDC66
CCDC51
CCDC34
CCDC22
CCDC144B
CCDC126
CCDC121
CCDC102B
CBWD1
CBR4
CBLL2
CATSPER2P1
CASP16P
CASP14
CAPZA3
CAMSAP3
CAMSAP1
CAMK2D
CALHM3
CACNA2D3
CACNA1B
CABLES2
C9orf85
C9orf50
C8orf44
C6orf47
C5AR2
C4orf33
C2CD4A
C22orf23
C20orf202
C20orf181
C1QTNF4
C1QL4
C18orf63
C16orf70
BTBD8
BRD7
BRCC3
BPIFB6
BPGM
BOC
BMS1P2
BMP5
BMP10
BICD1
BHLHB9
BFSP2
BFSP1
BEX5
BET1
BCL7A
BCKDHB
BCHE
BCDIN3D
BBS5
BBOF1
BAALC
B4GALNT3
B3GNT2
AZIN2
AVL9
AURKAP1
ATP6V0E2-AS1
ATP2B4
ATP1A2
ASPN
ASPHD1
ASL
ASB8
ARVCF
ARTN
ARSH
ARMH4
ARMC8
ARMC10
ARHGEF25
ARHGEF12
ARHGEF10L
ARHGAP27
ARG2
APOBEC3G
APLF
APBB2
AP4M1
ANXA6
ANKRD34B
ANKRD26P1
ANKRD24
ANKRD20A9P
ANKRD16
ANKEF1
ANK3
ANGPT1
ANAPC7
ANAPC16
AMDHD2
ALG1L
ALDH3A1
AKT3
AKR1C1
AK5
AIF1L
AHRR
AGMO
AGBL1
AGAP4
AFM
ADSL
ADRA1A
ADGRG6
ADGRF4
ADCK1
ADAMTS7
ADAM3A
ADAM20
ADAL
ACTR5
ACTR3B
ACP1
ACOX2
ACOT13
ACAT2
ACAA1
ABLIM2
ABCF2
ABCD3
ABCC13
ABCB5
ABCB4
ABCA5
RRP1B
RRH
RRAGC
RPS6KL1
RPS6KC1
RPS6KA5
RPL37
RPL34-DT
RPL23AP32
RPAP2
RP2
RP1
ROS1
RORC
RNF224
RNF214
RNF212
RNF207
RNF185
RNF170
RNF148
RNF141
RNF138
RNF128
RND2
RND1
RNASE7
RMND5A
RMI2
RMDN1
RIN1
RIMS3
RIDA
RIC3
RIBC1
RHOF
RHOBTB3
RHD
RHBDL1
RGSL1
RGS9BP
RGS9
RGS7
RGS20
RGS14
RFXANK
RFPL1
REXO1L1P
REV3L
RETREG2
REP15
REG1B
REEP2
RECQL
RBPJL
RBMY2FP
RBMXL1
RBM47
RBM45
RBM15B
RBBP5
RASL10A
RASGRP4
RASEF
RARB
RAP1GAP2
RANBP3L
RALYL
RALGAPB
RAI1
RAET1E
RAD54B
RAD51D
RAD23B
RAC3
RAB9BP1
RAB6D
RAB6B
RAB39B
RAB28
RAB15
RAB12
R3HDML
R3HDM2
QRFP
PYROXD1
PXDNL
PWWP3B
PVT1
PVALEF
PTPRU
PTPRS
PTPRR
PTPRQ
PTPRN2
PTPRN
PTPN3
PTH
PTGIR
PTGER2
PSMD9
PSMD13
PSMA8
PSKH2
PSKH1
PSG7
PSG11
PRSS58
PRSS45P
PRSS42P
PRSS38
PRSS35
PRSS2
PRRT4
PRR7
PRR27
PRR16
PRR15L
PRPF40A
PROZ
PROP1
PROM2
PROKR1
PRMT7
PRM3
PRLR
PRKD3
PRKCE
PRKACB
PRKAB2
PRKAB1
PRKAA1
PREX2
PREP
PRDX3
PRDM9
PRDM7
PRDM2
PRAMEF6
PRAMEF10
PPP4R4
PPP3R2
PPP3CA
PPP2R2C
PPP1R42
PPP1R3D
PPP1R3B
PPP1R26
PPP1R15B
PPL
PPIL2
PPAT
POU5F2
POU4F2
POU2F3
POU1F1
POTEH
POMC
POLR3H
POLR3D
POLR2J
POLH
POLG
POLA2
POC1A
PNPO
PNLIPRP3
PNLIPRP2
PMS2P5
PMS2P1
PLXNC1
PLPPR3
PLPPR2
PLK4
PLK1
PLGLB1
PLEKHH2
PLEKHH1
PLEKHG6
PLEKHG5
PLEKHG1
PLEKHA6
PLEKHA3
PLEKHA2
PLCZ1
PLCD4
PLB1
PLAT
PLAG1
PLAAT3
PLAA
PLA2G4E
PLA2G12A
PKNOX1
PKN1
PIWIL3
PIWIL2
PITPNB
PISD
PIP5KL1
PIP4K2B
PINX1
PIK3R5
PIK3C2G
PIGH
PI3
PHYHIPL
PHYHD1
PHLDB3
PHF21B
PHF10
PHC1
PHACTR2
PGLYRP3
PGAP1
PFKM
PEG10
PEDS1
PDZK1IP1
PDZD9
PDZD7
PDXDC2P-NPIPB14P
PDS5B
PDIA4
PDHX
PDF
PDE4DIPP6
PDE4DIP
PDE11A
PDCL3P4
PDCD6IPP2
PDCD1LG2
PCYT2
PCMT1
PCDHGB2
PCDHGA9
PCDHGA8
PCDHGA6
PCDHGA5
PCDHGA4
PCDHGA3
PCDHGA2
PCDHGA10
PCDHGA1
PCDHB6
PCDHB5
PCDHB16
PCDHB12
PCDHA7
PCDHA6
PCDHA3
PCDHA1
PCDH9
PCDH1
PAX5
PARVA
PARL
PAQR6
PAQR5
PAQR3
PAN3
PALM3
PAIP1
PAGE4
P2RY12
P2RY10
P2RX3
OXGR1
OXA1L
OTX1
OTULIN
OTUD7A
OTUD6B
OTUB2
OTOS
OTOR
OTOP2
OTOA
OSTN
OSTM1
OSCP1
ORMDL2
ORC2
OR9Q2
OR9Q1
OR8K1
OR8H2
OR8B12
OR7E24
OR7E156P
OR7D4
OR6N1
OR6K2
OR6C76
OR6A2
OR5T1
OR5J2
OR5H2
OR5H15
OR5H14
OR5B3
OR5B12
OR5AP2
OR5AC2
OR56A1
OR52M1
OR52E6
OR52E4
OR52E2
OR52B4
OR52A1
OR51V1
OR51E2
OR51B5
OR51A2
OR4X2
OR4L1
OR4C15
OR4C13
OR3A2
OR2W3
OR2T8
OR2T5
OR2T3
OR2T27
OR2K2
OR2G6
OR2B3
OR2A25
OR1S2
OR1L8
OR1L6
OR1E2
OR14C36
OR13C9
OR12D3
OR10X1
OR10W1
OR10K1
OR10J1
OR10G8
OR10AD1
OR10A5
OPRL1
OPN5
OPN1SW
OPN1LW
ONECUT3
OMP
OLFM3
OCRL
OBSCN
OARD1
NXT2
NXNL1
NWD1
NUTM2A
NUP210
NUGGC
NUDT6
NUDT11
NUBP2
NTRK3
NTNG1
NSUN7
NSRP1
NSMCE2
NSD2
NRSN1
NRAS
NRARP
NRAP
NR3C1
NR2F2
NR2C2
NR1I3
NR1I2
NPY
NPTX1
NPR1
NPPC
NPFF
NPB
NOTUM
NOL4
NOL3
NOC4L
NNAT
NMI
NME7
NLRP2
NLRP12
NLRP11
NLGN4X
NLGN3
NKX2-5
NKAIN2
NIT1
NIPSNAP3A
NID2
NHLRC2
NFYA
NFRKB
NFKBIB
NEUROD2
NEU4
NETO1
NEK2
NECTIN1
NECAB1
NDUFB1
NDST4
NDP
NDN
NDC80
NCR2
NCK2
NCF1B
NCAPD3
NCAM2
NBPF15
NBN
NAP1L2
NANOS3
NAIF1
NAGS
NADK2
NACC1
NABP2
NAALAD2
NAA80
NAA30
N4BP2L1
MZT2A
MYRIP
MYRF
MYORG
MYOF
MYO7B
MYO5B
MYO1D
MYNN
MYH13
MYCT1
MYCN
MYADML2
MXI1
MUC6
MUC12
MTRF1
MTMR9
MTFR2
MT1JP
MT1H
MT1DP
MSL3P1
MSGN1
MSANTD2
MS4A6E
MS4A10
MRTO4
MRTFB
MRS2
MRPS35
MRPS34
MRPS31P5
MRPS30
MRPS11
MRPL57
MRPL47
MRPL23
MRPL1
MROH5
MRGPRD
MPST
MPPED2
MPP3
MPLKIP
MPHOSPH9
MPEG1
MOSPD2
MORN5
MORC3
MORC2-AS1
MOGAT3
MOB3B
MND1
MNAT1
MMS22L
MMP28
MMP10
MLXIPL
MLC1
MKI67
MITF
MIR924HG
MIR9-1HG
MIR7-3HG
MIR124-1HG
MIEF2
MICU3
MICALL1
MIA2
MGAT4B
MGARP
MGAM2
MFSD14A
MFSD13A
MFAP2
MEX3C
METTL9
METTL2B
METTL25
MEOX1
MELTF
MELK
MEIS3P1
MEIS3
MEGF8
MEGF11
MED11
ME2
MDN1
MDM4
MDM1
MCFD2
MCF2L2
MCCC2
MC4R
MB21D2
MAST4
MARS2
MARK2
MARK1
MARCHF9
MARCHF11
MAPT-IT1
MAPT
MAPKBP1
MAPK12
MAP9
MAP7D2
MAP3K9
MAN2A1
MAML3
MAK
MAGOHB
MAGEA2
MAGEA11
MAFIP
MAEL
MADD
MADCAM1
MAD2L1
MACROH2A2
MAB21L4
LZTFL1
LYZL2
LYSMD3
LYRM9
LYRM7
LYPD8
LYPD6
LY6G6F
LUZP4
LURAP1
LTBP1
LTA
LSM6
LSM14B
LRTOMT
LRRTM3
LRRTM1
LRRIQ4
LRRIQ1
LRRC8E
LRRC8C-DT
LRRC77P
LRRC75A
LRRC7
LRRC66
LRRC61
LRRC43
LRRC40
LRRC37A4P
LRRC37A3
LRRC34
LRRC26
LRRC25
LRRC18
LRRC14B
LRRC10
LRP8
LRFN3
LPAR3
LOXL4
LOXHD1
LOC652276
LOC648987
LOC646471
LOC642929
LOC606724
LOC441666
LOC392196
LOC389834
LOC388242
LOC154449
LOC150051
LOC100506990
LOC100506532
LOC100506422
LOC100289656
LOC100287896
LOC100131107
LOC100130691
LOC100129917
LMNTD1
LMF1
LLGL2
LINGO1
LINC02878
LINC02774
LINC02731
LINC02523
LINC01761
LINC01599
LINC01566
LINC01538
LINC01160
LINC01144
LINC01118
LINC00989
LINC00977
LINC00971
LINC00943
LINC00852
LINC00851
LINC00705
LINC00628
LINC00472
LINC00471
LINC00402
LINC00303
LINC00200
LINC00161
LINC00115
LIN9
LIN54
LIN28A
LIMK2
LIMD1-AS1
LILRA6
LIAS
LHX9
LHX3
LHFPL1
LGSN
LGI1
LGALS9C
LGALS13
LETM2
LELP1
LEFTY1
LEAP2
LDLRAD2
LDHC
LCN8
LCE1B
LCA5L
LARGE2
KRTAP9-9
KRTAP9-8
KRTAP9-3
KRTAP6-3
KRTAP5-8
KRTAP4-8
KRTAP4-5
KRTAP3-1
KRTAP19-1
KRTAP10-7
KRTAP10-11
KRTAP1-3
KRT86
KRT73
KRT72
KRT7
KRT38
KRT32
KRT3
KRT27
KRT19
KREMEN2
KPTN
KNSTRN
KNL1
KMT2A
KLRD1
KLRA1P
KLKB1
KLK6
KLK5
KLK3
KLK15
KLHL9
KLHL41
KLHL38
KLHL30
KLHL17
KLHL13
KLHDC7A
KLHDC10
KLHDC1
KLC4
KLB
KIT
KIR3DL1
KIR2DL3
KIR2DL1
KIFBP
KIF9
KIF7
KIF27
KIF18B
KIF16B
KIAA1841
KIAA1210
KIAA0895
KIAA0825
KIAA0232
KIAA0100
KHDRBS2
KDM5C
KCTD4
KCTD21
KCTD1
KCNS1
KCNQ2
KCNQ1DN
KCNQ1
KCNK10
KCNJ6
KCNJ13
KCNJ11
KCNJ1
KCNIP4
KCNH4
KCNG1
KCND3
KCNC3
KCNC2
KCNA7
KCMF1
KBTBD13
KAZN
KATNBL1
KAT6B
KASH5
KAAG1
JPH4
JMJD1C-AS1
IZUMO4
ITSN2
ITGB3
ITGAE
ITGA4
ITGA2B
ITFG2
ISY1
ISLR2
ISCA2
IRX2
IRS4
IRF6
IRAG2
IQUB
IPMK
IP6K1
INTS7
INTS14
INSYN2A
INSM2
INS
INPP5B
INO80D
INKA1
ING4
INA
ILDR2
IL9R
IL6R
IL36RN
IL36B
IL36A
IL23A
IL22
IL17RB
IL17A
IL13
IL12RB1
IL11
IKBIP
IGSF9B
IGSF22
IGFN1
IGFBP1
IGF2BP3
IGDCC3
IFT81
IFT80
IFNE
IFNA5
IFNA21
IDE
HTR4
HSPA4L
HSPA13
HSP90AB2P
HSP90AA6P
HSH2D
HSDL1
HSD17B8
HSD17B7P2
HSD17B2
HS6ST1
HS3ST1
HS2ST1
HS1BP3
HRNR
HPS1
HPGD
HOXD9
HOXD8
HOXB6
HOXA4
HOXA11
HOXA1
HOOK1
HOGA1
HMX2
HMGN5
HMGB4
HMGB3
HMGA2
HMCN1
HLA-L
HLA-J
HJV
HJURP
HIF3A
HHLA2
HHATL
HEXIM2
HEXD
HES7
HES6
HEPACAM2
HENMT1
HELT
HEATR5A
HDX
HDLBP
HDGFL2
HDAC9
HDAC6
HDAC11
HCG4
HCCS
HCAR3
HBS1L
HBQ1
HAUS6
HAT1
HAS2
HARS2
HAPLN2
HAL
H4C6
H3C2
H2BC8
H2BC3
H2BC10
H2BC1
H2AC8
H2AC6
H2AC12
H1-8
H1-4
H1-10
H1-1
GYS1
GUSB
GUCY1A1
GTF2H2C_2
GTF2H1
GTF2A1
GSTM1
GRPR
GRM7
GRIN2C
GRID2
GREB1
GRB7
GPX5
GPR83
GPR61
GPR37L1
GPR182
GPR179
GPR173
GPR160
GPR153
GPR149
GPR148
GPR135
GPR108
GPR107
GPHN
GPD2
GPC2
GPA33
GOSR1
GOLGA8G
GOLGA2P9
GOLGA1
GNRHR
GNRH2
GNG4
GNAT3
GMNN
GMNC
GLYCAM1
GLYATL3
GLT1D1
GLRA3
GLCE
GLCCI1
GLB1L
GJC3
GJC2
GJB6
GJB5
GJB3
GJA5
GIMAP6
GIGYF2
GHRH
GHDC
GH2
GGT3P
GGA2
GFRA1
GET4
GEMIN2
GDF9
GCSAM
GCM2
GCM1
GCKR
GCC2
GATM
GASK1B
GAS2L3
GALR2
GALNT1
GAGE2B
GABBR2
GAB1
FZD3
FUT9
FUT11
FTO
FOXR1
FOXP4
FOXP2
FOXE3
FOXD4
FOXA3
FOSL2
FMO9P
FMNL2
FMNL1
FLRT1
FLOT1
FLCN
FGFR4
FGFR2
FGFBP2
FGF9
FGD4
FGA
FETUB
FCRL6
FCRL3
FCHO2
FCAMR
FBXW9
FBXO41
FANCB
FANCA
FAM74A4
FAM43B
FAM41C
FAM236A
FAM209B
FAM199X
FAM167B
FAM153A
FAM126B
F9
F7
EXOC3L1
EVC
ETV7
ETNPPL
ESS2
ESRRG
ESPL1
ERVW-1
ERICH6B
ERGIC2
EPS8L3
EPN2
EPHA4
ENPP7
ENPP6
ENOX2
ELSPBP1
ELAPOR1
EIF2A
EGFL6
EFCC1
EFCAB11
EEF2KMT
EEA1
DYTN
DYRK1B
DUX3
[truncated: 5,238 more rows]
