# Supplementary material for: N1-Methyladenosine (m1A) Regulation Associated With the Pathogenesis of Abdominal Aortic Aneurysm Through YTHDF3 Modulating Macrophage Polarization
Source: Front Cardiovasc Med. 2022 May 10;9:883155. doi: 10.3389/fcvm.2022.883155 (PMC9127271; doi:10.3389/fcvm.2022.883155)
Supplement: Supplementary Table 2 — The AAA-specific YTHDF3-binding mRNAs identified by RIP-Seq. [file Table_2.xlsx]

## Sheet: sheet1
RBP_family	Gene
CCCH ZF	A2M
CCCH ZF	AACS
CCCH ZF	AARS
CCCH ZF	AATF
CCCH ZF	ABCA1
CCCH ZF	ABCC1
CCCH ZF	ABCF1
CCCH ZF	ABHD2
CCCH ZF	ABL1
CCCH ZF	ABR
CCCH ZF	AC005086.2
CCCH ZF	AC005943.2
CCCH ZF	AC007271.3
CCCH ZF	AC013461.1
CCCH ZF	AC025165.8
CCCH ZF	AC069368.3
CCCH ZF	AC084809.2
CCCH ZF	AC090587.4
CCCH ZF	AC109333.10
CCCH ZF	AC141586.5
CCCH ZF	AC145676.2
CCCH ZF	ACACB
CCCH ZF	ACADVL
CCCH ZF	ACIN1
CCCH ZF	ACLY
CCCH ZF	ACO1
CCCH ZF	ACO2
CCCH ZF	ACTN1
CCCH ZF	ACTN4
CCCH ZF	ADAM19
CCCH ZF	ADAM9
CCCH ZF	ADAMTS1
CCCH ZF	ADAMTS2
CCCH ZF	ADAMTS4
CCCH ZF	ADAMTS8
CCCH ZF	ADAMTS9
CCCH ZF	ADAMTS9-AS1
CCCH ZF	ADAMTSL3
CCCH ZF	ADAR
CCCH ZF	ADARB1
CCCH ZF	ADCY5
CCCH ZF	ADCY6
CCCH ZF	ADCY9
CCCH ZF	ADGRA2
CCCH ZF	ADGRL3
CCCH ZF	AEBP1
CCCH ZF	AFAP1
CCCH ZF	AFAP1L1
CCCH ZF	AFAP1L2
CCCH ZF	AFF1
CCCH ZF	AFF4
CCCH ZF	AGAP3
CCCH ZF	AGO2
CCCH ZF	AGPAT3
CCCH ZF	AGRN
CCCH ZF	AHCYL1
CCCH ZF	AHNAK
CCCH ZF	AHNAK2
CCCH ZF	AKAP1
CCCH ZF	AKAP12
CCCH ZF	AKAP13
CCCH ZF	AKAP17A
CCCH ZF	AKAP6
CCCH ZF	AKAP8
CCCH ZF	AKAP9
CCCH ZF	AKT1
CCCH ZF	AKT2
CCCH ZF	AL513122.2
CCCH ZF	ALDH1B1
CCCH ZF	ALDOA
CCCH ZF	ALKBH5
CCCH ZF	ALMS1
CCCH ZF	ALPK3
CCCH ZF	AMOTL1
CCCH ZF	AMOTL2
CCCH ZF	ANK2
CCCH ZF	ANKH
CCCH ZF	ANKHD1-EIF4EBP3
CCCH ZF	ANKIB1
CCCH ZF	ANKRD11
CCCH ZF	ANKRD17
CCCH ZF	ANKRD40
CCCH ZF	ANKRD42
CCCH ZF	ANKRD50
CCCH ZF	ANKRD52
CCCH ZF	ANKRD6
CCCH ZF	ANKS1A
CCCH ZF	ANKZF1
CCCH ZF	ANO1
CCCH ZF	ANO1-AS1
CCCH ZF	ANO6
CCCH ZF	ANTXR1
CCCH ZF	ANTXR2
CCCH ZF	ANXA11
CCCH ZF	ANXA6
CCCH ZF	AOX1
CCCH ZF	AP2B1
CCCH ZF	AP3D1
CCCH ZF	APC
CCCH ZF	APEH
CCCH ZF	APLP2
CCCH ZF	APOLD1
CCCH ZF	APP
CCCH ZF	APPL1
CCCH ZF	AQP1
CCCH ZF	AR
CCCH ZF	ARAP1
CCCH ZF	ARCN1
CCCH ZF	ARFGAP2
CCCH ZF	ARFGEF2
CCCH ZF	ARGLU1
CCCH ZF	ARHGAP21
CCCH ZF	ARHGAP23
CCCH ZF	ARHGAP24
CCCH ZF	ARHGAP26
CCCH ZF	ARHGAP35
CCCH ZF	ARHGAP44
CCCH ZF	ARHGDIA
CCCH ZF	ARHGEF10
CCCH ZF	ARHGEF10L
CCCH ZF	ARHGEF11
CCCH ZF	ARHGEF12
CCCH ZF	ARHGEF17
CCCH ZF	ARHGEF2
CCCH ZF	ARHGEF25
CCCH ZF	ARHGEF26
CCCH ZF	ARHGEF40
CCCH ZF	ARID1A
CCCH ZF	ARID1B
CCCH ZF	ARID4A
CCCH ZF	ARID4B
CCCH ZF	ARID5A
CCCH ZF	ARID5B
CCCH ZF	ARIH1
CCCH ZF	ARNT
CCCH ZF	ARRDC2
CCCH ZF	ARRDC4
CCCH ZF	ARSJ
CCCH ZF	ASAP2
CCCH ZF	ASH1L
CCCH ZF	ASPH
CCCH ZF	ATF3
CCCH ZF	ATF6B
CCCH ZF	ATF7IP
CCCH ZF	ATN1
CCCH ZF	ATP10A
CCCH ZF	ATP11C
CCCH ZF	ATP1A1-AS1
CCCH ZF	ATP2A2
CCCH ZF	ATP2B1
CCCH ZF	ATP2B4
CCCH ZF	ATP2C1
CCCH ZF	ATP8B1
CCCH ZF	ATP8B2
CCCH ZF	ATP9A
CCCH ZF	ATRNL1
CCCH ZF	ATRX
CCCH ZF	ATXN1
CCCH ZF	ATXN1L
CCCH ZF	ATXN7
CCCH ZF	AXL
CCCH ZF	AZIN1
CCCH ZF	B3GALNT2
CCCH ZF	B4GALT1
CCCH ZF	BAP1
CCCH ZF	BASP1
CCCH ZF	BAZ1A
CCCH ZF	BAZ1B
CCCH ZF	BAZ2A
CCCH ZF	BAZ2B
CCCH ZF	BBX
CCCH ZF	BCAR1
CCCH ZF	BCL2L13
CCCH ZF	BCL2L2
CCCH ZF	BCL9L
CCCH ZF	BCR
CCCH ZF	BDP1
CCCH ZF	BGN
CCCH ZF	BHLHE40
CCCH ZF	BICC1
CCCH ZF	BICD1
CCCH ZF	BICD2
CCCH ZF	BIRC6
CCCH ZF	BLOC1S5
CCCH ZF	BMPR2
CCCH ZF	BMS1
CCCH ZF	BMS1P3
CCCH ZF	BOD1L1
CCCH ZF	BPTF
CCCH ZF	BRD2
CCCH ZF	BRD3
CCCH ZF	BRD4
CCCH ZF	BRD7
CCCH ZF	BRPF3
CCCH ZF	BRWD3
CCCH ZF	BTAF1
CCCH ZF	BTG2
CCCH ZF	C14orf80
CCCH ZF	C15orf52
CCCH ZF	C16orf72
CCCH ZF	C1QTNF1
CCCH ZF	C1R
CCCH ZF	C1RL
CCCH ZF	C1S
CCCH ZF	C1orf198
CCCH ZF	C2CD2
CCCH ZF	C2CD5
CCCH ZF	C3
CCCH ZF	C4A
CCCH ZF	C6orf106
CCCH ZF	C7
CCCH ZF	C9orf91
CCCH ZF	CAB39
CCCH ZF	CABIN1
CCCH ZF	CACNA1C
CCCH ZF	CACNA1H
CCCH ZF	CACUL1
CCCH ZF	CALCOCO1
CCCH ZF	CALD1
CCCH ZF	CALM3
CCCH ZF	CAMK2G
CCCH ZF	CAMSAP2
CCCH ZF	CANX
CCCH ZF	CAPN15
CCCH ZF	CAPN2
CCCH ZF	CAPRIN1
CCCH ZF	CARNS1
CCCH ZF	CASC3
CCCH ZF	CAST
CCCH ZF	CBLB
CCCH ZF	CBX4
CCCH ZF	CBX5
CCCH ZF	CBX6
CCCH ZF	CBX7
CCCH ZF	CC2D1A
CCCH ZF	CCAR2
CCCH ZF	CCDC102A
CCCH ZF	CCDC150P1
CCCH ZF	CCDC3
CCCH ZF	CCDC50
CCCH ZF	CCDC6
CCCH ZF	CCDC80
CCCH ZF	CCDC85B
CCCH ZF	CCDC88A
CCCH ZF	CCDC9
CCCH ZF	CCDC93
CCCH ZF	CCND1
CCCH ZF	CCND2
CCCH ZF	CCNY
CCCH ZF	CD163
CCCH ZF	CD44
CCCH ZF	CD93
CCCH ZF	CD99L2
CCCH ZF	CDC37
CCCH ZF	CDC42BPA
CCCH ZF	CDC42BPB
CCCH ZF	CDH11
CCCH ZF	CDK11A
CCCH ZF	CDK11B
CCCH ZF	CDK12
CCCH ZF	CDK5RAP2
CCCH ZF	CDR2
CCCH ZF	CDR2L
CCCH ZF	CDS2
CCCH ZF	CDV3
CCCH ZF	CEBPB-AS1
CCCH ZF	CEP104
CCCH ZF	CEP164
CCCH ZF	CEP170
CCCH ZF	CEP170B
CCCH ZF	CEP250
CCCH ZF	CEP350
CCCH ZF	CERCAM
CCCH ZF	CERS6
CCCH ZF	CGNL1
CCCH ZF	CH17-472G23.4
CCCH ZF	CHD2
CCCH ZF	CHD3
CCCH ZF	CHD6
CCCH ZF	CHD8
CCCH ZF	CHGB
CCCH ZF	CHPF
CCCH ZF	CHST3
CCCH ZF	CHSY1
CCCH ZF	CIC
CCCH ZF	CIITA
CCCH ZF	CIZ1
CCCH ZF	CKAP4
CCCH ZF	CKAP5
CCCH ZF	CLASRP
CCCH ZF	CLEC16A
CCCH ZF	CLIP1
CCCH ZF	CLIP2
CCCH ZF	CLPTM1L
CCCH ZF	CLSTN1
CCCH ZF	CLSTN2
CCCH ZF	CLUAP1
CCCH ZF	CNKSR3
CCCH ZF	CNN2
CCCH ZF	CNNM2
CCCH ZF	CNOT1
CCCH ZF	CNOT6L
CCCH ZF	CNP
CCCH ZF	CNST
CCCH ZF	CNTROB
CCCH ZF	COL12A1
CCCH ZF	COL13A1
CCCH ZF	COL14A1
CCCH ZF	COL15A1
CCCH ZF	COL16A1
CCCH ZF	COL18A1
CCCH ZF	COL1A1
CCCH ZF	COL1A2
CCCH ZF	COL27A1
CCCH ZF	COL3A1
CCCH ZF	COL4A1
CCCH ZF	COL4A2
CCCH ZF	COL4A5
CCCH ZF	COL5A1
CCCH ZF	COL5A2
CCCH ZF	COL5A3
CCCH ZF	COL6A1
CCCH ZF	COL6A2
CCCH ZF	COL6A3
CCCH ZF	COLGALT1
CCCH ZF	COMP
CCCH ZF	COPA
CCCH ZF	CORO1C
CCCH ZF	CPE
CCCH ZF	CPNE2
CCCH ZF	CPXM2
CCCH ZF	CRAMP1
CCCH ZF	CREB5
CCCH ZF	CREBBP
CCCH ZF	CREBZF
CCCH ZF	CRIM1
CCCH ZF	CRISPLD2
CCCH ZF	CRK
CCCH ZF	CROCC
CCCH ZF	CROCCP3
CCCH ZF	CRTAP
CCCH ZF	CRTC3
CCCH ZF	CSDE1
CCCH ZF	CSF1
CCCH ZF	CSK
CCCH ZF	CSNK1D
CCCH ZF	CSNK1E
CCCH ZF	CSNK1G2
CCCH ZF	CSPG4
CCCH ZF	CSRNP1
CCCH ZF	CSTF2T
CCCH ZF	CTA-125H2.2
CCCH ZF	CTB-180A7.6
CCCH ZF	CTB-50L17.10
CCCH ZF	CTBP1
CCCH ZF	CTBP2
CCCH ZF	CTC-558O2.2
CCCH ZF	CTD-2024P10.1
CCCH ZF	CTD-2033D15.3
CCCH ZF	CTD-2201I18.1
CCCH ZF	CTD-2647L4.1
CCCH ZF	CTDP1
CCCH ZF	CTDSP2
CCCH ZF	CTIF
CCCH ZF	CTNNA1
CCCH ZF	CTPS1
CCCH ZF	CTSB
CCCH ZF	CTSD
CCCH ZF	CTSZ
CCCH ZF	CTTN
CCCH ZF	CTTNBP2NL
CCCH ZF	CUL4A
CCCH ZF	CUL9
CCCH ZF	CUX1
CCCH ZF	CYB5R3
CCCH ZF	CYBRD1
CCCH ZF	CYLD
CCCH ZF	CYP2A6
CCCH ZF	DAAM2
CCCH ZF	DAB2IP
CCCH ZF	DACT1
CCCH ZF	DACT3-AS1
CCCH ZF	DAPK1
CCCH ZF	DAZAP1
CCCH ZF	DBN1
CCCH ZF	DCAF6
CCCH ZF	DCAF8
CCCH ZF	DCHS1
CCCH ZF	DCTN1
CCCH ZF	DCUN1D3
CCCH ZF	DDI2
CCCH ZF	DDRGK1
CCCH ZF	DDX21
CCCH ZF	DDX23
CCCH ZF	DDX24
CCCH ZF	DDX27
CCCH ZF	DDX39B
CCCH ZF	DDX46
CCCH ZF	DDX54
CCCH ZF	DDX6
CCCH ZF	DENND5A
CCCH ZF	DES
CCCH ZF	DGCR2
CCCH ZF	DGKD
CCCH ZF	DGKH
CCCH ZF	DHRS3
CCCH ZF	DHX38
CCCH ZF	DHX9
CCCH ZF	DICER1
CCCH ZF	DIDO1
CCCH ZF	DIP2B
CCCH ZF	DIXDC1
CCCH ZF	DKK3
CCCH ZF	DLC1
CCCH ZF	DLG1
CCCH ZF	DLG5
CCCH ZF	DMD
CCCH ZF	DMPK
CCCH ZF	DMTN
CCCH ZF	DMXL1
CCCH ZF	DNAH1
CCCH ZF	DNAJB6
CCCH ZF	DNAJC11
CCCH ZF	DNAJC13
CCCH ZF	DNAJC5
CCCH ZF	DNM2
CCCH ZF	DOCK1
CCCH ZF	DOCK5
CCCH ZF	DOPEY1
CCCH ZF	DPH1
CCCH ZF	DPP9
CCCH ZF	DPYSL3
CCCH ZF	DSE
CCCH ZF	DST
CCCH ZF	DUSP1
CCCH ZF	DUSP5
CCCH ZF	DVL3
CCCH ZF	DYNC1H1
CCCH ZF	DYNC1LI2
CCCH ZF	DYNC2H1
CCCH ZF	DZIP1
CCCH ZF	DZIP1L
CCCH ZF	ECE1
CCCH ZF	EDEM3
CCCH ZF	EEF1G
CCCH ZF	EEF2
CCCH ZF	EEF2K
CCCH ZF	EFCAB14
CCCH ZF	EGFR
CCCH ZF	EGLN2
CCCH ZF	EGR1
CCCH ZF	EHBP1
CCCH ZF	EHBP1L1
CCCH ZF	EHD2
CCCH ZF	EIF2AK4
CCCH ZF	EIF3B
CCCH ZF	EIF3C
CCCH ZF	EIF3J
CCCH ZF	EIF4B
CCCH ZF	EIF4G1
CCCH ZF	EIF4G3
CCCH ZF	EIF4H
CCCH ZF	EIF5B
CCCH ZF	ELL2
CCCH ZF	ELMSAN1
CCCH ZF	ELN
CCCH ZF	EMC10
CCCH ZF	EMILIN1
CCCH ZF	EMILIN2
CCCH ZF	EML3
CCCH ZF	ENAH
CCCH ZF	ENG
CCCH ZF	ENO1
CCCH ZF	ENO1P3
CCCH ZF	EP300
CCCH ZF	EP400
CCCH ZF	EPAS1
CCCH ZF	EPB41L1
CCCH ZF	EPB41L2
CCCH ZF	EPB41L3
CCCH ZF	EPC2
CCCH ZF	EPHB4
CCCH ZF	EPN1
CCCH ZF	EPS8
CCCH ZF	ERBB2
CCCH ZF	ERF
CCCH ZF	ESYT2
CCCH ZF	ETFDH
CCCH ZF	ETV3
CCCH ZF	EVC
CCCH ZF	EVC2
CCCH ZF	EVI5L
CCCH ZF	EVL
CCCH ZF	EWSR1
CCCH ZF	EXT2
CCCH ZF	EXTL3
CCCH ZF	EZR
CCCH ZF	F13A1
CCCH ZF	FAM102A
CCCH ZF	FAM102B
CCCH ZF	FAM114A1
CCCH ZF	FAM118A
CCCH ZF	FAM120A
CCCH ZF	FAM129A
CCCH ZF	FAM129B
CCCH ZF	FAM134A
CCCH ZF	FAM171B
CCCH ZF	FAM193A
CCCH ZF	FAM198B
CCCH ZF	FAM208B
CCCH ZF	FAM20B
CCCH ZF	FAM20C
CCCH ZF	FAM21A
CCCH ZF	FAM65A
CCCH ZF	FARP1
CCCH ZF	FASN
CCCH ZF	FAT1
CCCH ZF	FAT4
CCCH ZF	FBF1
CCCH ZF	FBLIM1
CCCH ZF	FBLN1
CCCH ZF	FBLN2
CCCH ZF	FBN1
CCCH ZF	FBXO18
CCCH ZF	FBXO21
CCCH ZF	FBXO32
CCCH ZF	FBXO42
CCCH ZF	FBXW2
CCCH ZF	FCHSD2
CCCH ZF	FGD5
CCCH ZF	FGFR1
CCCH ZF	FHOD3
CCCH ZF	FKBP10
CCCH ZF	FKBP4
CCCH ZF	FKBP8
CCCH ZF	FKBP9
CCCH ZF	FLII
CCCH ZF	FLNA
CCCH ZF	FLNB
CCCH ZF	FLNC
CCCH ZF	FLOT2
CCCH ZF	FMNL2
CCCH ZF	FMNL3
CCCH ZF	FMOD
CCCH ZF	FN1
CCCH ZF	FNBP1
CCCH ZF	FNDC3A
CCCH ZF	FNDC3B
CCCH ZF	FNIP2
CCCH ZF	FOS
CCCH ZF	FOSB
CCCH ZF	FOSL2
CCCH ZF	FOXC1
CCCH ZF	FOXD1
CCCH ZF	FOXK1
CCCH ZF	FOXK2
CCCH ZF	FOXN3
CCCH ZF	FOXO3
CCCH ZF	FOXP1
CCCH ZF	FRMD4A
CCCH ZF	FRY
CCCH ZF	FRYL
CCCH ZF	FSTL1
CCCH ZF	FTSJ3
CCCH ZF	FURIN
CCCH ZF	FXYD6
CCCH ZF	FYCO1
CCCH ZF	FZD1
CCCH ZF	FZD4
CCCH ZF	GAB1
CCCH ZF	GAB2
CCCH ZF	GAK
CCCH ZF	GALNT10
CCCH ZF	GALNT2
CCCH ZF	GAS1
CCCH ZF	GAS6
CCCH ZF	GAS7
CCCH ZF	GAS8
CCCH ZF	GATA6
CCCH ZF	GATAD2B
CCCH ZF	GCN1
CCCH ZF	GDF7
CCCH ZF	GEM
CCCH ZF	GFM1
CCCH ZF	GFOD1
CCCH ZF	GGA1
CCCH ZF	GGNBP2
CCCH ZF	GIGYF1
CCCH ZF	GIGYF2
CCCH ZF	GIT1
CCCH ZF	GLE1
CCCH ZF	GLG1
CCCH ZF	GLS
CCCH ZF	GLTSCR2
CCCH ZF	GLUL
CCCH ZF	GLYR1
CCCH ZF	GMEB2
CCCH ZF	GNA11
CCCH ZF	GNA12
CCCH ZF	GNAI2
CCCH ZF	GNAQ
CCCH ZF	GNB1
CCCH ZF	GNPTAB
CCCH ZF	GNS
CCCH ZF	GOLGA1
CCCH ZF	GOLGA2
CCCH ZF	GOLGA3
CCCH ZF	GOLGA4
CCCH ZF	GOLGA5
CCCH ZF	GOLGB1
CCCH ZF	GOLIM4
CCCH ZF	GPAT4
CCCH ZF	GPATCH2L
CCCH ZF	GPATCH8
CCCH ZF	GPC1
CCCH ZF	GPD1L
CCCH ZF	GPR107
CCCH ZF	GPRASP1
CCCH ZF	GRAMD1A
CCCH ZF	GRB10
CCCH ZF	GRB2
CCCH ZF	GRIPAP1
CCCH ZF	GRK2
CCCH ZF	GRK5
CCCH ZF	GRN
CCCH ZF	GRWD1
CCCH ZF	GSE1
CCCH ZF	GSK3B
CCCH ZF	GSPT1
CCCH ZF	GTF2F1
CCCH ZF	GTF3C1
CCCH ZF	GUCY1A2
CCCH ZF	GUCY1A3
CCCH ZF	H2AFY
CCCH ZF	H6PD
CCCH ZF	HABP4
CCCH ZF	HADHA
CCCH ZF	HAUS7
CCCH ZF	HCFC1
CCCH ZF	HDAC5
CCCH ZF	HDAC7
CCCH ZF	HDGF
CCCH ZF	HDLBP
CCCH ZF	HECA
CCCH ZF	HECTD3
CCCH ZF	HEG1
CCCH ZF	HELLPAR
CCCH ZF	HELZ
CCCH ZF	HELZ2
CCCH ZF	HERC1
CCCH ZF	HERC2
CCCH ZF	HERC2P2
CCCH ZF	HIC1
CCCH ZF	HIP1
CCCH ZF	HIP1R
CCCH ZF	HIPK1
CCCH ZF	HIPK2
CCCH ZF	HIPK3
CCCH ZF	HK1
CCCH ZF	HK2
CCCH ZF	HLA-B
CCCH ZF	HLA-C
CCCH ZF	HLA-E
CCCH ZF	HMCN1
CCCH ZF	HMG20A
CCCH ZF	HMOX2
CCCH ZF	HNRNPA0
CCCH ZF	HNRNPA1
CCCH ZF	HNRNPAB
CCCH ZF	HNRNPM
CCCH ZF	HNRNPU
CCCH ZF	HNRNPUL1
CCCH ZF	HNRNPUL2
CCCH ZF	HOMER1
CCCH ZF	HOMER3
CCCH ZF	HOOK2
CCCH ZF	HOOK3
CCCH ZF	HP1BP3
CCCH ZF	HSP90AB1
CCCH ZF	HSPA1A
CCCH ZF	HSPA1B
CCCH ZF	HSPA4
CCCH ZF	HSPG2
CCCH ZF	HTR1B
CCCH ZF	HTRA1
CCCH ZF	HTT
CCCH ZF	HYOU1
CCCH ZF	IARS2
CCCH ZF	ID4
CCCH ZF	IDS
CCCH ZF	IER2
CCCH ZF	IER5
CCCH ZF	IFFO1
CCCH ZF	IFT140
CCCH ZF	IGF1R
CCCH ZF	IGF2
CCCH ZF	IGF2R
CCCH ZF	IGFBP2
CCCH ZF	IGFBP4
CCCH ZF	IGFBP5
CCCH ZF	IGFBP7-AS1
CCCH ZF	IGHG1
CCCH ZF	IGSF9B
CCCH ZF	IL1R1
CCCH ZF	IL6ST
CCCH ZF	ILF3
CCCH ZF	ILK
CCCH ZF	INCENP
CCCH ZF	INF2
CCCH ZF	INHBA
CCCH ZF	INO80
CCCH ZF	INO80D
CCCH ZF	INPP4A
CCCH ZF	INPP5A
CCCH ZF	INPP5D
CCCH ZF	INSR
CCCH ZF	INTS1
CCCH ZF	INVS
CCCH ZF	IPO4
CCCH ZF	IPO7
CCCH ZF	IPO8
CCCH ZF	IPO9-AS1
CCCH ZF	IQCE
CCCH ZF	IQCJ-SCHIP1
CCCH ZF	IQGAP1
CCCH ZF	IQSEC1
CCCH ZF	IRAK1
CCCH ZF	IRF1
CCCH ZF	IRF2BP2
CCCH ZF	IRS1
CCCH ZF	IRS2
CCCH ZF	ITGA1
CCCH ZF	ITGA11
CCCH ZF	ITGA3
CCCH ZF	ITGA5
CCCH ZF	ITGA6
CCCH ZF	ITGA7
CCCH ZF	ITGA8
CCCH ZF	ITGA9
CCCH ZF	ITGAV
CCCH ZF	ITGB5
CCCH ZF	ITGB8
CCCH ZF	ITGBL1
CCCH ZF	ITIH5
CCCH ZF	ITPK1
CCCH ZF	ITPR1
CCCH ZF	ITPR2
CCCH ZF	ITPRIP
CCCH ZF	ITPRIPL2
CCCH ZF	ITSN1
CCCH ZF	ITSN2
CCCH ZF	IVNS1ABP
CCCH ZF	IWS1
CCCH ZF	JADE1
CCCH ZF	JADE2
CCCH ZF	JAG1
CCCH ZF	JAK1
CCCH ZF	JDP2
CCCH ZF	JMJD1C
CCCH ZF	JPH2
CCCH ZF	JUN
CCCH ZF	JUNB
CCCH ZF	JUND
CCCH ZF	KALRN
CCCH ZF	KANK1
CCCH ZF	KANK2
CCCH ZF	KAT6A
CCCH ZF	KAT6B
CCCH ZF	KAT7
CCCH ZF	KATNAL1
CCCH ZF	KBTBD11-OT1
CCCH ZF	KCNK6
CCCH ZF	KCTD10
CCCH ZF	KDM2A
CCCH ZF	KDM3A
CCCH ZF	KDM3B
CCCH ZF	KDM4B
CCCH ZF	KDM5A
CCCH ZF	KDM5B
CCCH ZF	KDM5C
CCCH ZF	KDM6B
CCCH ZF	KDM7A
CCCH ZF	KHSRP
CCCH ZF	KIAA0100
CCCH ZF	KIAA0232
CCCH ZF	KIAA0556
CCCH ZF	KIAA0930
CCCH ZF	KIAA1462
CCCH ZF	KIAA2026
CCCH ZF	KIDINS220
CCCH ZF	KIF13A
CCCH ZF	KIF1B
CCCH ZF	KIF1C
CCCH ZF	KIF3B
CCCH ZF	KIF5B
CCCH ZF	KIF7
CCCH ZF	KIRREL-IT1
CCCH ZF	KLC1
CCCH ZF	KLC2
CCCH ZF	KLF13
CCCH ZF	KLF2
CCCH ZF	KLF4
CCCH ZF	KLF6
CCCH ZF	KLF9
CCCH ZF	KLHL18
CCCH ZF	KLHL2
CCCH ZF	KLHL21
CCCH ZF	KMT2A
CCCH ZF	KMT2B
CCCH ZF	KMT2C
CCCH ZF	KMT2D
CCCH ZF	KMT2E
CCCH ZF	KRIT1
CCCH ZF	KTN1
CCCH ZF	L3MBTL2
CCCH ZF	LAMA2
CCCH ZF	LAMA4
CCCH ZF	LAMA5
CCCH ZF	LAMB1
CCCH ZF	LAMB2
CCCH ZF	LAMC1
CCCH ZF	LARP1
CCCH ZF	LARS
CCCH ZF	LASP1
CCCH ZF	LATS2
CCCH ZF	LBH
CCCH ZF	LDLRAD4
CCCH ZF	LENG8
CCCH ZF	LETM1
CCCH ZF	LIFR
CCCH ZF	LIMCH1
CCCH ZF	LIMK2
CCCH ZF	LINC00702
CCCH ZF	LMCD1
CCCH ZF	LMNA
CCCH ZF	LMNB2
CCCH ZF	LMOD1
CCCH ZF	LONP1
CCCH ZF	LPGAT1
CCCH ZF	LRBA
CCCH ZF	LRIG1
CCCH ZF	LRP1
CCCH ZF	LRP1-AS
CCCH ZF	LRP10
CCCH ZF	LRP5
CCCH ZF	LRP6
CCCH ZF	LRRC16A
CCCH ZF	LRRC32
CCCH ZF	LRRC8A
CCCH ZF	LRRFIP1
CCCH ZF	LRRK1
CCCH ZF	LSG1
CCCH ZF	LSP1
CCCH ZF	LTBP2
CCCH ZF	LTBP3
CCCH ZF	LTBP4
CCCH ZF	LUC7L2
CCCH ZF	LUC7L3
CCCH ZF	LYST
CCCH ZF	LZTS2
CCCH ZF	MACF1
CCCH ZF	MAFB
CCCH ZF	MAFG
CCCH ZF	MAFK
CCCH ZF	MALAT1
CCCH ZF	MAML1
CCCH ZF	MAP1A
CCCH ZF	MAP1B
CCCH ZF	MAP2K1
CCCH ZF	MAP3K10
CCCH ZF	MAP3K11
CCCH ZF	MAP3K12
CCCH ZF	MAP3K3
CCCH ZF	MAP3K5
CCCH ZF	MAP3K6
CCCH ZF	MAP4
CCCH ZF	MAP4K5
CCCH ZF	MAP7D1
CCCH ZF	MAPK8IP3
CCCH ZF	MAPKAP1
CCCH ZF	MAPKAPK2
CCCH ZF	MAPKBP1
CCCH ZF	2022-03-06
CCCH ZF	MARK2
CCCH ZF	MARK4
CCCH ZF	MARVELD1
CCCH ZF	MAST3
CCCH ZF	MAST4
CCCH ZF	MATR3
CCCH ZF	MAVS
CCCH ZF	MAZ
CCCH ZF	MBD3
CCCH ZF	MBTPS1
CCCH ZF	MCAM
CCCH ZF	MCL1
CCCH ZF	MDM2
CCCH ZF	MED13
CCCH ZF	MED13L
CCCH ZF	MEGF6
CCCH ZF	MEGF8
CCCH ZF	MEOX2
CCCH ZF	METRNL
CCCH ZF	MFHAS1
CCCH ZF	MFN2
CCCH ZF	MGAT1
CCCH ZF	MGEA5
CCCH ZF	MIB1
CCCH ZF	MICAL1
CCCH ZF	MICAL2
CCCH ZF	MICAL3
CCCH ZF	MICALL1
CCCH ZF	MINK1
CCCH ZF	MIR1228
CCCH ZF	MIR4681
CCCH ZF	MIR4743
CCCH ZF	MIR548H1
CCCH ZF	MIR6761
CCCH ZF	MKRN1
CCCH ZF	MLEC
CCCH ZF	MLLT1
CCCH ZF	MLLT4
CCCH ZF	MLLT6
CCCH ZF	MLXIP
CCCH ZF	MMP14
CCCH ZF	MMP2
CCCH ZF	MORC2
CCCH ZF	MPDZ
CCCH ZF	MPHOSPH8
CCCH ZF	MPRIP
CCCH ZF	MRC2
CCCH ZF	MRFAP1
CCCH ZF	MRVI1
CCCH ZF	MSI2
CCCH ZF	MSL1
CCCH ZF	MSL2
CCCH ZF	MSN
CCCH ZF	MSRB3
CCCH ZF	MTDH
CCCH ZF	MTHFD1
CCCH ZF	MTOR
CCCH ZF	MTR
CCCH ZF	MTSS1L
CCCH ZF	MTURN
CCCH ZF	MVB12B
CCCH ZF	MXD1
CCCH ZF	MXD4
CCCH ZF	MXRA8
CCCH ZF	MYBBP1A
CCCH ZF	MYC
CCCH ZF	MYCBP2
CCCH ZF	MYH10
CCCH ZF	MYH11
CCCH ZF	MYH14
CCCH ZF	MYH3
CCCH ZF	MYH9
CCCH ZF	MYO18A
CCCH ZF	MYO18B
CCCH ZF	MYO1B
CCCH ZF	MYO1C
CCCH ZF	MYO1D
CCCH ZF	MYO1E
CCCH ZF	MYO1F
CCCH ZF	MYO6
CCCH ZF	MYOCD
CCCH ZF	MYOF
CCCH ZF	NAA15
CCCH ZF	NAB1
CCCH ZF	NADK
CCCH ZF	NALCN
CCCH ZF	NAV1
CCCH ZF	NAV2
CCCH ZF	NBEAL1
CCCH ZF	NBL1
CCCH ZF	NBPF10
CCCH ZF	NBPF8
CCCH ZF	NBPF9
CCCH ZF	NCBP3
CCCH ZF	NCL
CCCH ZF	NCOA2
CCCH ZF	NCOR1
CCCH ZF	NCS1
CCCH ZF	NDEL1
CCCH ZF	NDRG1
CCCH ZF	NDST1
CCCH ZF	NDUFB9
CCCH ZF	NEK9
CCCH ZF	NEO1
CCCH ZF	NET1
CCCH ZF	NF2
CCCH ZF	NFATC1
CCCH ZF	NFATC2IP
CCCH ZF	NFATC4
CCCH ZF	NFE2L1
CCCH ZF	NFIA
CCCH ZF	NFIC
CCCH ZF	NFIX
CCCH ZF	NFKB1
CCCH ZF	NFKBIZ
CCCH ZF	NGRN
CCCH ZF	NHLRC2
CCCH ZF	NID1
CCCH ZF	NIN
CCCH ZF	NINL
CCCH ZF	NIPBL
CCCH ZF	NKTR
CCCH ZF	NLGN2
CCCH ZF	NOC2L
CCCH ZF	NOMO1
CCCH ZF	NONO
CCCH ZF	NOP14
CCCH ZF	NOP56
CCCH ZF	NOS1AP
CCCH ZF	NOTCH1
CCCH ZF	NOTCH2
CCCH ZF	NOTCH2NL
CCCH ZF	NOTCH3
CCCH ZF	NPIPA1
CCCH ZF	NPLOC4
CCCH ZF	NPR1
CCCH ZF	NR2F2
CCCH ZF	NR4A3
CCCH ZF	NRDC
CCCH ZF	NRP2
CCCH ZF	NSD1
CCCH ZF	NSRP1
CCCH ZF	NT5DC3
CCCH ZF	NTRK2
CCCH ZF	NUAK1
CCCH ZF	NUCB1
CCCH ZF	NUCB1-AS1
CCCH ZF	NUDT16
CCCH ZF	NUDT3
CCCH ZF	NUDT4
CCCH ZF	NUMA1
CCCH ZF	NUMBL
CCCH ZF	NUP153
CCCH ZF	NUP205
CCCH ZF	OBSCN
CCCH ZF	ODF2
CCCH ZF	OGFR
CCCH ZF	OPTN
CCCH ZF	ORAOV1
CCCH ZF	OSBP
CCCH ZF	OSBPL8
CCCH ZF	OTUD1
CCCH ZF	OTUD4
CCCH ZF	OTUD7B
CCCH ZF	P3H1
CCCH ZF	P4HB
CCCH ZF	PABPC4
CCCH ZF	PACS1
CCCH ZF	PACSIN2
CCCH ZF	PAF1
CCCH ZF	PALLD
CCCH ZF	PALM
CCCH ZF	PALM2
CCCH ZF	PALM2-AKAP2
CCCH ZF	PAM
CCCH ZF	PAN3
CCCH ZF	PANK2
CCCH ZF	PANK3
CCCH ZF	PANX1
CCCH ZF	PAPOLA
CCCH ZF	PAPPA
CCCH ZF	PARM1
CCCH ZF	PARP1
CCCH ZF	PARP9
CCCH ZF	PARVA
CCCH ZF	PAWR
CCCH ZF	PAXBP1
CCCH ZF	PBX2
CCCH ZF	PBXIP1
CCCH ZF	PCDH7
CCCH ZF	PCDHB9
CCCH ZF	PCIF1
CCCH ZF	PCM1
CCCH ZF	PCNT
CCCH ZF	PCNX1
CCCH ZF	PCNX3
CCCH ZF	PCSK5
CCCH ZF	PCSK7
CCCH ZF	PDE3A
CCCH ZF	PDE3B
CCCH ZF	PDE4DIP
CCCH ZF	PDE8A
CCCH ZF	PDGFA
CCCH ZF	PDGFRA
CCCH ZF	PDGFRB
CCCH ZF	PDIA4
CCCH ZF	PDIA6
CCCH ZF	PDLIM5
CCCH ZF	PDLIM7
CCCH ZF	PDP1
CCCH ZF	PDZD8
CCCH ZF	PDZRN3
CCCH ZF	PEG3
CCCH ZF	PER1
CCCH ZF	PER2
CCCH ZF	PFKFB3
CCCH ZF	PFKP
CCCH ZF	PGK1
CCCH ZF	PHACTR2
CCCH ZF	PHC2
CCCH ZF	PHC3
CCCH ZF	PHF12
CCCH ZF	PHF2
CCCH ZF	PHF20
CCCH ZF	PHIP
CCCH ZF	PHKB
CCCH ZF	PHLDA3
CCCH ZF	PHLDB1
CCCH ZF	PHLDB2
CCCH ZF	PHLDB3
CCCH ZF	PHRF1
CCCH ZF	PIEZO1
CCCH ZF	PIK3R1
CCCH ZF	PIKFYVE
CCCH ZF	PIP4K2B
CCCH ZF	PIP5K1C
CCCH ZF	PITPNA
CCCH ZF	PKD1
CCCH ZF	PKD1P1
CCCH ZF	PKD2
CCCH ZF	PKN1
CCCH ZF	PLA2R1
CCCH ZF	PLBD2
CCCH ZF	PLCB3
CCCH ZF	PLCB4
CCCH ZF	PLCG1
CCCH ZF	PLEC
CCCH ZF	PLEKHA4
CCCH ZF	PLEKHG2
CCCH ZF	PLEKHM2
CCCH ZF	PLEKHO1
CCCH ZF	PLIN3
CCCH ZF	PLOD1
CCCH ZF	PLPPR2
CCCH ZF	PLXNA1
CCCH ZF	PLXNA2
CCCH ZF	PLXNA3
CCCH ZF	PLXNB1
CCCH ZF	PLXND1
CCCH ZF	PMEPA1
CCCH ZF	PNISR
CCCH ZF	PNRC1
CCCH ZF	PODN
CCCH ZF	POGK
CCCH ZF	POLR2A
CCCH ZF	POLR3H
CCCH ZF	POLRMT
CCCH ZF	POM121C
CCCH ZF	PPFIA1
CCCH ZF	PPFIBP1
CCCH ZF	PPM1A
CCCH ZF	PPM1B
CCCH ZF	PPM1F
CCCH ZF	PPP1R12A
CCCH ZF	PPP1R12B
CCCH ZF	PPP1R12C
CCCH ZF	PPP1R13L
CCCH ZF	PPP1R15A
CCCH ZF	PPP1R16B
CCCH ZF	PPP1R18
CCCH ZF	PPP1R26
CCCH ZF	PPP1R9B
CCCH ZF	PPP2R3A
CCCH ZF	PPP4R3A
CCCH ZF	PPP6R1
CCCH ZF	PPP6R3
CCCH ZF	PPRC1
CCCH ZF	PRDM16
CCCH ZF	PRDM2
CCCH ZF	PRDM6
CCCH ZF	PRELP
CCCH ZF	PREX1
CCCH ZF	PRICKLE2
CCCH ZF	PRKACA
CCCH ZF	PRKAR1A
CCCH ZF	PRKAR2A
CCCH ZF	PRKCSH
CCCH ZF	PRKDC
CCCH ZF	PROSER1
CCCH ZF	PRPF31
CCCH ZF	PRPF6
CCCH ZF	PRPF8
CCCH ZF	PRR12
CCCH ZF	PRRC2A
CCCH ZF	PRRX1
CCCH ZF	PRRX2
CCCH ZF	PRSS23
CCCH ZF	PSD3
CCCH ZF	PSMD2
CCCH ZF	PSME4
CCCH ZF	PTEN
CCCH ZF	PTGIS
CCCH ZF	PTK2
CCCH ZF	PTPN1
CCCH ZF	PTPN11
CCCH ZF	PTPN13
CCCH ZF	PTPN14
CCCH ZF	PTPRF
CCCH ZF	PTPRG
CCCH ZF	PTPRS
CCCH ZF	PTRF
CCCH ZF	PTTG1IP
CCCH ZF	PTX3
CCCH ZF	PUM1
CCCH ZF	PURA
CCCH ZF	PURB
CCCH ZF	PXDC1
CCCH ZF	PXDN
CCCH ZF	PYGB
CCCH ZF	QARS
CCCH ZF	QKI
CCCH ZF	RAB11FIP3
CCCH ZF	RAB1B
CCCH ZF	RAB35
CCCH ZF	RAB3GAP2
CCCH ZF	RABEP1
CCCH ZF	RAD54L2
CCCH ZF	RAI1
CCCH ZF	RAI14
CCCH ZF	RALBP1
CCCH ZF	RALGDS
CCCH ZF	RANBP2
CCCH ZF	RAP2B
CCCH ZF	RAP2C
CCCH ZF	RAPGEF1
CCCH ZF	RAPGEF2
CCCH ZF	RARS2
CCCH ZF	RASA1
CCCH ZF	RASA3
CCCH ZF	RASAL2
CCCH ZF	RASSF3
CCCH ZF	RASSF8
CCCH ZF	RBFOX2
CCCH ZF	RBM15B
CCCH ZF	RBM17
CCCH ZF	RBM19
CCCH ZF	RBM25
CCCH ZF	RBM27
CCCH ZF	RBM33
CCCH ZF	RBM39
CCCH ZF	RBM5
CCCH ZF	RBM6
CCCH ZF	RBMS1
CCCH ZF	RBMS2
CCCH ZF	RCC2
CCCH ZF	RCN3
CCCH ZF	RERE
CCCH ZF	RFTN1
CCCH ZF	RGP1
CCCH ZF	RHBDF1
CCCH ZF	RHOB
CCCH ZF	RIC1
CCCH ZF	RIC8A
CCCH ZF	RIC8B
CCCH ZF	RILPL1
CCCH ZF	RIN3
CCCH ZF	RLIM
CCCH ZF	RNASEH1
CCCH ZF	RND3
CCCH ZF	RNF10
CCCH ZF	RNF152
CCCH ZF	RNF168
CCCH ZF	RNF187
CCCH ZF	RNF20
CCCH ZF	RNF213
CCCH ZF	RNF40
CCCH ZF	RNU6-106P
CCCH ZF	ROCK1
CCCH ZF	ROCK2
CCCH ZF	RP11-119F19.4
CCCH ZF	RP11-12J10.4
CCCH ZF	RP11-158M2.2
CCCH ZF	RP11-181K3.4
CCCH ZF	RP11-223P11.3
CCCH ZF	RP11-290L1.3
CCCH ZF	RP11-295P9.3
CCCH ZF	RP11-2C24.9
CCCH ZF	RP11-315I20.3
CCCH ZF	RP11-318A15.8
CCCH ZF	RP11-33B1.1
CCCH ZF	RP11-360L9.8
CCCH ZF	RP11-394B2.1
CCCH ZF	RP11-401P9.6
CCCH ZF	RP11-420L9.5
CCCH ZF	RP11-455O6.5
CCCH ZF	RP11-481C4.1
CCCH ZF	RP11-517A5.5
CCCH ZF	RP11-545E17.3
CCCH ZF	RP11-546B15.1
CCCH ZF	RP11-61I13.3
CCCH ZF	RP11-625L16.3
CCCH ZF	RP11-69I8.3
CCCH ZF	RP11-727A23.4
CCCH ZF	RP11-800A3.7
CCCH ZF	RP11-809N8.4
CCCH ZF	RP11-958N24.1
CCCH ZF	RP13-104F24.2
CCCH ZF	RP3-394A18.1
CCCH ZF	RP5-890E16.4
CCCH ZF	RP5-991G20.1
CCCH ZF	RPL3
CCCH ZF	RPS6KA2
CCCH ZF	RPS6KB1
CCCH ZF	RRBP1
CCCH ZF	RREB1
CCCH ZF	RRP1B
CCCH ZF	RRP9
CCCH ZF	RSF1
CCCH ZF	RTF1
CCCH ZF	RUBCN
CCCH ZF	RUFY1
CCCH ZF	RUNX1
CCCH ZF	RUSC2
CCCH ZF	RXRA
CCCH ZF	RYR3
CCCH ZF	SAFB
CCCH ZF	SAFB2
CCCH ZF	SAMD1
CCCH ZF	SAMD4A
CCCH ZF	SAMD4B
CCCH ZF	SAMD8
CCCH ZF	SAP30L
CCCH ZF	SART1
CCCH ZF	SART3
CCCH ZF	SASH1
CCCH ZF	SBF1
CCCH ZF	SBF2
CCCH ZF	SBNO2
CCCH ZF	SCAF1
CCCH ZF	SCAF11
CCCH ZF	SCAF4
CCCH ZF	SCARA3
CCCH ZF	SCARA5
CCCH ZF	SCARB2
CCCH ZF	SCARF2
CCCH ZF	SCD
CCCH ZF	SCHIP1
CCCH ZF	SCN1B
CCCH ZF	SCRIB
CCCH ZF	SCRN1
CCCH ZF	SCUBE3
CCCH ZF	SDC2
CCCH ZF	SDF4
CCCH ZF	SEC14L1
CCCH ZF	SEC23A
CCCH ZF	SEC31A
CCCH ZF	SEC63
CCCH ZF	SEMA5A
CCCH ZF	SENP2
CCCH ZF	SENP6
CCCH ZF	2022-09-11
CCCH ZF	2022-09-08
CCCH ZF	2022-09-09
CCCH ZF	SERPINE1
CCCH ZF	SETBP1
CCCH ZF	SETD1A
CCCH ZF	SETD2
CCCH ZF	SETX
CCCH ZF	SF1
CCCH ZF	SF3A1
CCCH ZF	SF3B1
CCCH ZF	SF3B2
CCCH ZF	SF3B3
CCCH ZF	SFPQ
CCCH ZF	SFRP1
CCCH ZF	SFRP2
CCCH ZF	SFRP4
CCCH ZF	SFSWAP
CCCH ZF	SGPL1
CCCH ZF	SGSM2
CCCH ZF	SH2B1
CCCH ZF	SH3BP2
CCCH ZF	SH3BP5
CCCH ZF	SH3BP5-AS1
CCCH ZF	SH3GL1
CCCH ZF	SH3PXD2A
CCCH ZF	SH3PXD2B
CCCH ZF	SH3RF3-AS1
CCCH ZF	SHC1
CCCH ZF	SHROOM3
CCCH ZF	SIK3
CCCH ZF	SIN3A
CCCH ZF	SIPA1L3
CCCH ZF	SKI
CCCH ZF	SKIL
CCCH ZF	SLC12A2
CCCH ZF	SLC12A4
CCCH ZF	SLC12A7
CCCH ZF	SLC23A2
CCCH ZF	SLC25A23
CCCH ZF	SLC25A25
CCCH ZF	SLC2A4RG
CCCH ZF	SLC35E2B
CCCH ZF	SLC39A14
CCCH ZF	SLC41A1
CCCH ZF	SLC41A2
CCCH ZF	SLC7A5
CCCH ZF	SLC7A5P2
CCCH ZF	SLK
CCCH ZF	SLTM
CCCH ZF	SMAD7
CCCH ZF	SMARCA2
CCCH ZF	SMARCC1
CCCH ZF	SMARCC2
CCCH ZF	SMC1A
CCCH ZF	SMCHD1
CCCH ZF	SMG1
CCCH ZF	SMG1P3
CCCH ZF	SMG6
CCCH ZF	SMOC2
CCCH ZF	SMTN
CCCH ZF	SMURF1
CCCH ZF	SNCA
CCCH ZF	SNHG14
CCCH ZF	SNORA17
CCCH ZF	SNORA19
CCCH ZF	SNORD67
CCCH ZF	SNRNP200
CCCH ZF	SNRNP70
CCCH ZF	SNTA1
CCCH ZF	SNTB1
CCCH ZF	SNTB2
CCCH ZF	SNX1
CCCH ZF	SNX19
CCCH ZF	SNX25
CCCH ZF	SNX9
CCCH ZF	SOBP
CCCH ZF	SOCS3
CCCH ZF	SOCS6
CCCH ZF	SOGA1
CCCH ZF	SON
CCCH ZF	SORBS1
CCCH ZF	SORBS3
CCCH ZF	SORL1
CCCH ZF	SORT1
CCCH ZF	SPAG5-AS1
CCCH ZF	SPAG9
CCCH ZF	SPARC
CCCH ZF	SPECC1L
CCCH ZF	SPEG
CCCH ZF	SPEN
CCCH ZF	SPIRE1
CCCH ZF	SPRED1
CCCH ZF	SPRED2
CCCH ZF	SPRY4
CCCH ZF	SPRYD3
CCCH ZF	SPSB1
CCCH ZF	SPTAN1
CCCH ZF	SPTBN1
CCCH ZF	SQSTM1
CCCH ZF	SREBF2
CCCH ZF	SRF
CCCH ZF	SRGAP1
CCCH ZF	SRPK2
CCCH ZF	SRPRA
CCCH ZF	SRRM1
CCCH ZF	SRRM2
CCCH ZF	SRRT
CCCH ZF	SRSF1
CCCH ZF	SRSF11
CCCH ZF	SRSF4
CCCH ZF	SSFA2
CCCH ZF	SSH1
CCCH ZF	SSH2
CCCH ZF	SSRP1
CCCH ZF	ST5
CCCH ZF	STAG1
CCCH ZF	STAG2
CCCH ZF	STARD9
CCCH ZF	STAT1
CCCH ZF	STAT3
CCCH ZF	STAT5B
CCCH ZF	STAT6
CCCH ZF	STAU1
CCCH ZF	STIM1
CCCH ZF	STK10
CCCH ZF	STK11
CCCH ZF	STK24
CCCH ZF	STK35
CCCH ZF	STK4
CCCH ZF	STK40
CCCH ZF	STRADB
CCCH ZF	STRN
CCCH ZF	STRN4
CCCH ZF	SUDS3
CCCH ZF	SUGT1
CCCH ZF	SULF1
CCCH ZF	SULF2
CCCH ZF	SUN1
CCCH ZF	SUN2
CCCH ZF	SUPT16H
CCCH ZF	SUPT5H
CCCH ZF	SUPT6H
CCCH ZF	SURF6
CCCH ZF	SUSD5
CCCH ZF	SUSD6
CCCH ZF	SVIL
CCCH ZF	SVIL-AS1
CCCH ZF	SVILP1
CCCH ZF	SWAP70
CCCH ZF	SYDE1
CCCH ZF	SYNCRIP
CCCH ZF	SYNE1
CCCH ZF	SYNE1-AS1
CCCH ZF	SYNE2
CCCH ZF	SYNE3
CCCH ZF	SYNJ2
CCCH ZF	SYNM
CCCH ZF	SYNPO
CCCH ZF	SYNPO2
CCCH ZF	TACC1
CCCH ZF	TACC2
CCCH ZF	TADA2B
CCCH ZF	TAF1
CCCH ZF	TAF3
CCCH ZF	TAF4
CCCH ZF	TAF7
CCCH ZF	TANC1
CCCH ZF	TANC2
CCCH ZF	TAOK1
CCCH ZF	TARBP1
CCCH ZF	TATDN2
CCCH ZF	TBC1D10B
CCCH ZF	TBC1D14
CCCH ZF	TBC1D16
CCCH ZF	TBC1D25
CCCH ZF	TBC1D2B
CCCH ZF	TBC1D9
CCCH ZF	TBC1D9B
CCCH ZF	TBKBP1
CCCH ZF	TBL1XR1
CCCH ZF	TCEB3
CCCH ZF	TCF20
CCCH ZF	TCF25
CCCH ZF	TCF4
CCCH ZF	TCF7L1
CCCH ZF	TCOF1
CCCH ZF	TEAD1
CCCH ZF	TEP1
CCCH ZF	TET3
CCCH ZF	TFE3
CCCH ZF	TGFB1
CCCH ZF	TGFB3
CCCH ZF	TGFBI
CCCH ZF	TGFBR1
CCCH ZF	TGFBR2
CCCH ZF	TGFBR3
CCCH ZF	TGM2
CCCH ZF	TGOLN2
CCCH ZF	THBS1
CCCH ZF	THEMIS2
CCCH ZF	THRA
CCCH ZF	THRAP3
CCCH ZF	THRB
CCCH ZF	THSD4
CCCH ZF	THY1
CCCH ZF	TIMP2
CCCH ZF	TIMP3
CCCH ZF	TINAGL1
CCCH ZF	TJP1
CCCH ZF	TJP2
CCCH ZF	TLN1
CCCH ZF	TMCO3
CCCH ZF	TMEM115
CCCH ZF	TMEM119
CCCH ZF	TMEM130
CCCH ZF	TMEM2
CCCH ZF	TMEM47
CCCH ZF	TMEM55B
CCCH ZF	TMTC1
CCCH ZF	TMX4
CCCH ZF	TNC
CCCH ZF	TNFRSF10B
CCCH ZF	TNIK
CCCH ZF	TNIP1
CCCH ZF	TNK2
CCCH ZF	TNKS1BP1
CCCH ZF	TNRC6A
CCCH ZF	TNRC6B
CCCH ZF	TNS1
CCCH ZF	TNS2
CCCH ZF	TNS3
CCCH ZF	TOB2
CCCH ZF	TOMM40
CCCH ZF	TP53BP2
CCCH ZF	TPCN1
CCCH ZF	TPD52L2
CCCH ZF	TPM4
CCCH ZF	TPP2
CCCH ZF	TPR
CCCH ZF	TRABD2B
CCCH ZF	TRAF3IP1
CCCH ZF	TRAK1
CCCH ZF	TRAK2
CCCH ZF	TRAM2
CCCH ZF	TRANK1
CCCH ZF	TRAPPC10
CCCH ZF	TRIB1
CCCH ZF	TRIM22
CCCH ZF	TRIM26
CCCH ZF	TRIM28
CCCH ZF	TRIM35
CCCH ZF	TRIM44
CCCH ZF	TRIM56
CCCH ZF	TRIM8
CCCH ZF	TRIOBP
CCCH ZF	TRIP10
CCCH ZF	TRIP11
CCCH ZF	TRIP12
CCCH ZF	TRPC4AP
CCCH ZF	TRPS1
CCCH ZF	TRRAP
CCCH ZF	TSC22D1
CCCH ZF	TSC22D2
CCCH ZF	TSC22D3
CCCH ZF	TSPOAP1
CCCH ZF	TSPYL1
CCCH ZF	TSPYL2
CCCH ZF	TTBK2
CCCH ZF	TTC17
CCCH ZF	TTC19
CCCH ZF	TTC3
CCCH ZF	TTL
CCCH ZF	TTLL12
CCCH ZF	TTLL5
CCCH ZF	TTYH3
CCCH ZF	TUBB4B
CCCH ZF	TUFM
CCCH ZF	TUG1
CCCH ZF	TULP4
CCCH ZF	TUSC1
CCCH ZF	TXLNA
CCCH ZF	TXNDC5
CCCH ZF	UACA
CCCH ZF	UAP1
CCCH ZF	UBAP2L
CCCH ZF	UBE2H
CCCH ZF	UBN1
CCCH ZF	UBP1
CCCH ZF	UBR2
CCCH ZF	UBR4
CCCH ZF	UBR5
CCCH ZF	UBTF
CCCH ZF	UBXN6
CCCH ZF	UGGT1
CCCH ZF	UNC45A
CCCH ZF	UNC5B
CCCH ZF	UPF2
CCCH ZF	UPF3A
CCCH ZF	URB1
CCCH ZF	URGCP
CCCH ZF	USP22
CCCH ZF	USP24
CCCH ZF	USP25
CCCH ZF	USP32
CCCH ZF	USP34
CCCH ZF	USP36
CCCH ZF	USP42
CCCH ZF	USP48
CCCH ZF	USP5
CCCH ZF	USP7
CCCH ZF	USP9X
CCCH ZF	UTRN
CCCH ZF	VARS
CCCH ZF	VASH1
CCCH ZF	VASN
CCCH ZF	VCAN
CCCH ZF	VCL
CCCH ZF	VCP
CCCH ZF	VEGFA
CCCH ZF	VIM
CCCH ZF	VOPP1
CCCH ZF	VPS13A
CCCH ZF	VPS13B
CCCH ZF	VPS13C
CCCH ZF	VPS13D
CCCH ZF	VPS39
CCCH ZF	VPS51
CCCH ZF	VPS53
CCCH ZF	VTI1A
CCCH ZF	VWF
CCCH ZF	WAC
CCCH ZF	WASF2
CCCH ZF	WASF3
CCCH ZF	WASH7P
CCCH ZF	WBP11
CCCH ZF	WBP1L
CCCH ZF	WDFY3
CCCH ZF	WDR26
CCCH ZF	WDR33
CCCH ZF	WDR46
CCCH ZF	WDR60
CCCH ZF	WHSC1
CCCH ZF	WHSC1L1
CCCH ZF	WIPF1
CCCH ZF	WIPI1
CCCH ZF	WNK1
CCCH ZF	WRNIP1
CCCH ZF	WSB1
CCCH ZF	WTIP
CCCH ZF	WWC3
CCCH ZF	WWP2
CCCH ZF	WWTR1
CCCH ZF	XPC
CCCH ZF	XPO6
CCCH ZF	XYLT1
CCCH ZF	YAP1
CCCH ZF	YLPM1
CCCH ZF	YWHAG
CCCH ZF	YWHAH
CCCH ZF	Y_RNA
CCCH ZF	ZACN
CCCH ZF	ZBTB1
CCCH ZF	ZBTB16
CCCH ZF	ZBTB17
CCCH ZF	ZBTB20
CCCH ZF	ZBTB22
CCCH ZF	ZBTB4
CCCH ZF	ZBTB47
CCCH ZF	ZBTB7A
CCCH ZF	ZC3H11A
CCCH ZF	ZC3H13
CCCH ZF	ZC3H4
CCCH ZF	ZC3H7B
CCCH ZF	ZCCHC11
CCCH ZF	ZCCHC24
CCCH ZF	ZCCHC6
CCCH ZF	ZEB1
CCCH ZF	ZEB2
CCCH ZF	ZFAND3
CCCH ZF	ZFC3H1
CCCH ZF	ZFHX3
CCCH ZF	ZFHX4
CCCH ZF	ZFP36
CCCH ZF	ZFP36L2
CCCH ZF	ZFP91-CNTF
CCCH ZF	ZHX2
CCCH ZF	ZHX3
CCCH ZF	ZKSCAN1
CCCH ZF	ZMIZ1
CCCH ZF	ZMIZ2
CCCH ZF	ZMYM2
CCCH ZF	ZMYM4
CCCH ZF	ZNF106
CCCH ZF	ZNF281
CCCH ZF	ZNF316
CCCH ZF	ZNF317
CCCH ZF	ZNF318
CCCH ZF	ZNF324
CCCH ZF	ZNF333
CCCH ZF	ZNF395
CCCH ZF	ZNF460
CCCH ZF	ZNF496
CCCH ZF	ZNF512
CCCH ZF	ZNF512B
CCCH ZF	ZNF521
CCCH ZF	ZNF532
CCCH ZF	ZNF598
CCCH ZF	ZNF609
CCCH ZF	ZNF638
CCCH ZF	ZNF652
CCCH ZF	ZNF707
CCCH ZF	ZNF740
CCCH ZF	ZNF777
CCCH ZF	ZNF783
CCCH ZF	ZNF853
CCCH ZF	ZNRF3
CCCH ZF	ZRANB1
CCCH ZF	ZSCAN18
CCCH ZF	ZSCAN29
CCCH ZF	ZSWIM4
CCCH ZF	ZZEF1
RRM	AAK1
RRM	ABCA8
RRM	ABL2
RRM	ABLIM3
RRM	AC023908.1
RRM	ACACA
RRM	ACAN
RRM	ACTB
RRM	ACTG1
RRM	ADAM10
RRM	ADAMTSL4
RRM	ADCK4
RRM	ADGRL2
RRM	ADH1B
RRM	ADNP
RRM	AEN
RRM	AFTPH
RRM	AGO1
RRM	AKAP11
RRM	ALDH1A3
RRM	ALDH3A2
RRM	ALS2
RRM	ALS2CL
RRM	ANKRD12
RRM	AP1G1
RRM	AP2A1
RRM	AP2M1
RRM	AP5B1
RRM	ARHGAP10
RRM	ARHGAP30
RRM	ARHGAP31
RRM	ARHGEF1
RRM	ARHGEF7
RRM	ARHGEF9
RRM	ARRB1
RRM	ASB1
RRM	ASXL1
RRM	ATP1A1
RRM	ATXN7L3B
RRM	AXIN1
RRM	B3GALT6
RRM	B4GALNT3
RRM	B4GALT5
RRM	BACE1
RRM	BACE2
RRM	BAG1
RRM	BAG3
RRM	BAG6
RRM	BCL2
RRM	BCL2L1
RRM	BCL6
RRM	BCLAF1
RRM	BDKRB2
RRM	BET1L
RRM	BIVM-ERCC5
RRM	BMP1
RRM	BNC2
RRM	BRD9
RRM	BRWD1
RRM	C10orf10
RRM	C11orf24
RRM	C14orf132
RRM	C15orf39
RRM	C1RL-AS1
RRM	C1orf115
RRM	C1orf21
RRM	C22orf46
RRM	C6orf89
RRM	C8orf82
RRM	CAMK2D
RRM	CAMSAP1
RRM	CAMTA2
RRM	CANT1
RRM	CBL
RRM	CCDC144NL-AS1
RRM	CCDC84
RRM	CD59
RRM	CDC42EP1
RRM	CDC42EP4
RRM	CDK18
RRM	CDKN1B
RRM	CDYL
RRM	CENPB
RRM	CEP131
RRM	CFLAR
RRM	CHD7
RRM	CHST1
RRM	CICP14
RRM	CLIP4
RRM	CLMN
RRM	CLMP
RRM	CLN8
RRM	CLU
RRM	CMKLR1
RRM	CNOT3
RRM	COL8A1
RRM	CREB3L2
RRM	CREBL2
RRM	CRKL
RRM	CSAD
RRM	CSGALNACT2
RRM	CSPP1
RRM	CTA-797E19.2
RRM	CTD-2515H24.4
RRM	CTD-2541J13.2
RRM	CTD-3128G10.7
RRM	CTD-3247F14.2
RRM	CTNNB1
RRM	CWC25
RRM	CX3CL1
RRM	DACT3
RRM	DCAF7
RRM	DCTN4
RRM	DDAH1
RRM	DDR2
RRM	DDX51
RRM	DENND2A
RRM	DEPTOR
RRM	DHX16
RRM	DHX8
RRM	DNAJC10
RRM	DNAJC3
RRM	DNMT1
RRM	DNMT3A
RRM	DOCK6
RRM	DPYSL2
RRM	DSP
RRM	EDC4
RRM	EFNB2
RRM	EHD1
RRM	EHD3
RRM	EHMT1
RRM	EIF4EBP2
RRM	EIF5
RRM	ELK4
RRM	EMG1
RRM	EML1
RRM	EMP1
RRM	ERCC6
RRM	ESF1
RRM	ETS1
RRM	ETV6
RRM	EXOSC3
RRM	EXT1
RRM	FADS2
RRM	FAM168A
RRM	FAM234A
RRM	FAM53B
RRM	FAM53C
RRM	FBLN5
RRM	FBXL19
RRM	FBXO16
RRM	FBXO31
RRM	FBXO34
RRM	FIBIN
RRM	FLOT1
RRM	FLRT2
RRM	FLYWCH1
RRM	FMN1
RRM	FSTL3
RRM	FUBP1
RRM	FYN
RRM	FZD7
RRM	GADD45B
RRM	GALNT15
RRM	GID8
RRM	GNAO1
RRM	GNPTG
RRM	GOLGA6L5P
RRM	GPATCH4
RRM	GPI
RRM	GREM1
RRM	GS1-358P8.4
RRM	GSDMD
RRM	GTF2A1
RRM	GTF2I
RRM	GTF2IP4
RRM	GTPBP1
RRM	GTPBP3
RRM	GTPBP4
RRM	GUCD1
RRM	HEBP2
RRM	HEXIM1
RRM	HEYL
RRM	HIF1AN
RRM	HIRA
RRM	HIVEP3
RRM	HMOX1
RRM	HNRNPR
RRM	HSPA7
RRM	IFNAR2
RRM	IGHA1
RRM	IGIP
RRM	IGSF8
RRM	IL10RA
RRM	IL17RA
RRM	IL4R
RRM	IMP3
RRM	INPPL1
RRM	IPO5
RRM	IRF2BPL
RRM	IRF8
RRM	ITGA9-AS1
RRM	ITGB1
RRM	ITPKB
RRM	ITPKC
RRM	KANSL1
RRM	KANSL3
RRM	KCTD12
RRM	KCTD3
RRM	KDM6A
RRM	KIAA0430
RRM	KIAA0907
RRM	KIAA1614
RRM	KIF13B
RRM	KIF21B
RRM	KIF3C
RRM	KLHDC2
RRM	KLHL36
RRM	LARP6
RRM	LDB3
RRM	LDLRAD2
RRM	LDOC1L
RRM	LEMD3
[truncated: 299 more rows]
