# Supplementary material for: N1-Methyladenosine (m1A) Regulation Associated With the Pathogenesis of Abdominal Aortic Aneurysm Through YTHDF3 Modulating Macrophage Polarization
Source: Front Cardiovasc Med. 2022 May 10;9:883155. doi: 10.3389/fcvm.2022.883155 (PMC9127271; doi:10.3389/fcvm.2022.883155)
Supplement: Supplementary Table 3 — Node proteins in the PPI network. [file Table_3.xlsx]

## Sheet: PPI Network
node_name	MCC	DMNC	MNC	Degree	EPC	BottleNeck	EcCentricity	Closeness	Radiality	Betweenness	Stress	ClusteringCoefficient
ACTB	617000000	0.26992	100	101	127.93	24	0.19633	318.533	7.76485	44756.2	431060	0.13426
AKT1	616000000	0.26195	100	102	127.561	92	0.19633	313.567	7.70308	37412.9	343812	0.12774
CTNNB1	616000000	0.27694	87	91	125.235	24	0.19633	304.85	7.64465	30231.7	270220	0.13407
MYC	616000000	0.30793	73	75	122.391	32	0.19633	296.433	7.61626	21658.9	215346	0.16324
JUN	616000000	0.35278	63	64	119.371	18	0.16361	280.5	7.47436	9378.33	103102	0.2004
STAT3	616000000	0.39791	56	57	121.187	7	0.16361	273.4	7.42093	8379.73	95548	0.23371
CCND1	615000000	0.48388	40	40	112.27	1	0.16361	262.15	7.35916	2361.91	34988	0.32821
PTEN	611000000	0.41021	51	52	117.295	7	0.16361	272.717	7.43596	6866.09	89884	0.24736
FOXO3	610000000	0.4759	34	36	103.979	10	0.16361	260.383	7.3625	4546.35	46542	0.30317
MTOR	563000000	0.43167	35	37	105.426	6	0.16361	263.15	7.38253	6728.01	71488	0.27327
GSK3B	523000000	0.43355	34	35	101.072	6	0.16361	260.917	7.37419	5370.27	52404	0.29244
MCL1	487000000	0.54212	25	25	91.357	2	0.16361	246.467	7.23562	1427.72	17226	0.43
RPS6KB1	483000000	0.5386	26	26	96.407	2	0.16361	254.317	7.3241	1967.36	33454	0.42154
NOTCH1	121000000	0.5033	33	35	103.537	8	0.16361	262.5	7.39088	8163.64	73838	0.32269
ITGB1	89400000	0.40699	55	56	113.456	25	0.16361	267	7.35248	10141.5	139060	0.24026
ITGAV	89300000	0.48346	39	40	103.455	1	0.16361	250.15	7.23061	3918.12	64432	0.3141
COL4A2	88700000	0.64082	26	26	78.105	2	0.14024	213.31	6.78652	971.252	19932	0.50154
COL4A1	88700000	0.66834	26	26	79.986	1	0.14024	217.26	6.83995	1212.9	27514	0.52308
ITGB5	88600000	0.54524	33	34	95.906	2	0.16361	239.967	7.12877	2673.66	40134	0.37077
ITGA5	88400000	0.59755	29	29	94.6	1	0.16361	233.95	7.07535	865.743	23280	0.45074
PTK2	88200000	0.37289	55	57	114.589	13	0.16361	271.55	7.39255	12848.8	154812	0.21241
CD44	87900000	0.46876	40	41	109.635	8	0.16361	262	7.35749	7932.15	102548	0.30244
COL6A2	84700000	0.62612	24	24	75.538	2	0.14024	212.31	6.77984	1968.53	39940	0.50362
COL6A1	84700000	0.70504	22	23	72.712	4	0.14024	210.976	6.76816	1948.68	33884	0.5336
COL6A3	81000000	0.82273	18	18	69.222	1	0.14024	207.893	6.75313	259.58	12394	0.73203
FOS	45600000	0.40951	43	43	109.269	6	0.19633	264.283	7.37753	6783.46	67086	0.27132
CREBBP	45300000	0.35441	50	51	112.574	3	0.16361	273.333	7.44431	8784.02	93636	0.2149
COL1A2	41100000	0.54646	26	26	78.046	1	0.14024	213.46	6.78151	2502.72	58412	0.42769
THBS1	40300000	0.6905	18	23	74.612	2	0.16361	219.783	6.90172	2824.96	28076	0.37945
CDKN1B	40000000	0.50306	21	21	82.525	1	0.16361	243.517	7.2256	2399.39	23146	0.42381
PARP1	7314916	0.44245	27	29	98.273	5	0.16361	251.233	7.28069	4133.63	44672	0.29557
LAMB1	7308816	0.69785	18	18	76.615	1	0.16361	220.9	6.93511	345.84	9162	0.62092
STAT1	4892335	0.39874	41	42	107.152	9	0.16361	260.8	7.33245	6015.89	71904	0.25552
LAMA5	3998166	0.71106	15	15	64.868	1	0.14024	203.793	6.70472	102.931	1806	0.67619
LAMC1	3639624	0.69103	15	15	66.298	1	0.14024	203.71	6.70305	227.24	6112	0.65714
SRSF1	1404214	0.37776	43	43	93.859	3	0.16361	251.15	7.21892	7036.44	77948	0.25028
HNRNPA1	1404022	0.43808	37	37	90.091	3	0.16361	255.817	7.29739	5454.26	65416	0.3048
HNRNPM	1392966	0.63963	24	24	71.965	2	0.16361	218.733	6.90172	623.603	8886	0.51449
ILF3	1377061	0.57448	22	23	66.556	2	0.16361	219.75	6.91507	1224.41	13716	0.43478
DHX9	1304461	0.39058	33	34	83.558	3	0.16361	237.1	7.07702	4513.51	40322	0.2656
HNRNPR	1295798	0.61626	22	22	72.429	1	0.16361	219.4	6.91674	455.473	6836	0.51082
SFPQ	1292551	0.59569	20	21	59.891	2	0.16361	212.333	6.81824	1954.15	18382	0.4619
COL5A1	1236984	0.72367	19	19	60.644	2	0.14024	200.76	6.64128	246.664	8882	0.63158
COL3A1	1231668	0.48749	26	26	73.964	5	0.16361	210.55	6.74478	2159.89	44054	0.38154
VCL	1192291	0.4826	38	39	103.912	4	0.19633	256.933	7.30741	3409.26	47000	0.31579
SYNCRIP	1171510	0.49877	23	25	72.882	5	0.16361	227.8	7.01691	3088.01	30600	0.34333
TLN1	1144674	0.49166	32	32	93.746	2	0.19633	246.133	7.21058	2080.88	29202	0.35887
MATR3	973614	0.42865	25	27	75.928	5	0.19633	233.067	7.07868	4846.29	38814	0.2906
EGR1	862852	0.48178	28	28	89.358	1	0.16361	244.9	7.20891	2438.91	29686	0.36772
HNRNPA0	810968	0.68001	17	19	61.422	3	0.16361	209	6.76315	774.734	6998	0.49123
ACTG1	769458	0.31899	41	41	101.33	30	0.19633	264.983	7.39255	6733.42	85724	0.21463
ILK	749345	0.51801	24	25	94.153	6	0.16361	247.683	7.25231	2656.26	35016	0.38333
ACTN1	573842	0.63871	21	21	85.497	1	0.16361	236	7.13378	587.924	8778	0.5381
FLNA	412176	0.43582	23	25	82.567	3	0.16361	239.217	7.15047	2640.57	30258	0.3
HNRNPAB	406928	0.60127	16	16	57.765	3	0.14024	215.676	6.90506	425.93	6342	0.55833
HSPA4	380346	0.26381	46	46	104.294	13	0.16361	277.6	7.51276	13441.5	136704	0.17101
KLF4	370296	0.53624	18	18	78.754	1	0.16361	240.517	7.20223	238.011	4066	0.47712
EWSR1	362897	0.43064	15	16	60.396	4	0.16361	220.4	6.96182	1653.67	15202	0.35833
PLOD1	362882	0.85919	9	11	42.219	2	0.14024	182.16	6.36915	311.776	4586	0.67273
COLGALT1	362880	0.85919	9	9	40.657	1	0.14024	165.302	6.01855	0	0	1
FYN	205047	0.37943	43	44	107.574	6	0.16361	263.25	7.35916	6401.61	68286	0.23996
CRKL	176711	0.49614	22	23	78.963	1	0.16361	232.933	7.07368	1619.41	23308	0.37549
CRK	131650	0.54262	21	23	79.921	4	0.16361	227.55	7.01024	2410.75	32012	0.37945
VWF	122746	0.46059	20	24	78.078	8	0.19633	234.767	7.11041	3766.05	33422	0.27174
SRRT	121733	0.47763	17	18	56.135	5	0.16361	218.133	6.93344	2471.02	21620	0.38562
CCND2	121584	0.71529	13	13	66.486	1	0.16361	233.717	7.14046	81.7289	1724	0.71795
NFKB1	118490	0.42852	26	28	92.179	2	0.16361	252.617	7.30574	2995.6	29398	0.28836
APP	99255	0.25775	36	39	96.07	10	0.16361	265.383	7.40758	14548	116290	0.15385
ETS1	92705	0.47901	20	21	82.776	1	0.16361	228.617	7.01858	532.702	6434	0.37143
NCL	87848	0.38662	25	27	81.724	7	0.16361	249.517	7.26734	5257.1	59600	0.26211
NONO	86437	0.5408	15	16	60.54	3	0.16361	228.433	7.06199	1154.55	15960	0.45
SAFB	81373	0.57479	13	14	48.312	1	0.16361	199.4	6.67467	490.672	5556	0.49451
SF3B3	61254	0.53697	21	23	64.653	2	0.14024	226.843	7.00189	3150.29	28388	0.37549
PRPF8	57628	0.54946	19	21	60.559	3	0.14024	215.026	6.82492	791.989	9586	0.39524
SF3B1	56355	0.39923	25	28	71.221	9	0.16361	242.95	7.19054	8130.48	70312	0.25132
RBM25	53466	0.52155	18	22	53.19	3	0.14024	208.26	6.72308	2396.67	24768	0.30736
BCL6	52526	0.44653	21	21	78.117	4	0.16361	233.3	7.09371	694.449	9130	0.37619
BGN	51988	0.6081	14	16	48.868	3	0.14024	190.61	6.48935	2496.58	30300	0.45833
SRRM2	50562	0.52948	16	20	50.906	4	0.14024	204.31	6.68134	1685.58	13652	0.31053
SF3B2	47545	0.61936	14	15	45.703	1	0.14024	205.31	6.71807	611.733	5512	0.52381
IRF1	42894	0.49951	18	18	68.08	1	0.16361	231.033	7.07868	703.621	9752	0.44444
DNMT1	41825	0.45768	16	17	71.055	2	0.16361	238.883	7.1872	1811.03	18510	0.375
SDHC	41050	0.54149	12	12	65.776	2	0.16361	231.55	7.11875	779.748	9320	0.56061
P4HB	40558	0.32783	21	21	68.989	2	0.16361	233.9	7.11708	3501.28	52652	0.27619
IRF8	40421	0.47297	14	15	52.38	1	0.16361	215.283	6.89504	535.437	6762	0.4
ADAR	40364	0.8164	8	16	52.894	2	0.16361	213.95	6.88335	1456.66	12074	0.325
HLA-E	40358	0.43918	14	14	49.369	2	0.14024	213.226	6.86165	785.831	9026	0.42857
HLA-C	40351	0.59388	11	12	38.156	1	0.14024	203.66	6.73978	1186.09	11080	0.5303
HLA-B	40350	0.59388	11	11	33.304	1	0.14024	202.16	6.72642	353.243	4248	0.63636
PRPF31	40346	0.8164	8	14	29.393	2	0.14024	194.06	6.54778	1052.23	6884	0.37363
OAS3	40323	0.69213	9	10	33.23	1	0.14024	198.126	6.66632	135.301	1260	0.64444
DHX16	40322	0.69213	9	9	28.831	1	0.14024	183.776	6.40755	50.1523	336	0.80556
PRPF3	40320	0.8164	8	8	24.832	1	0.14024	181.926	6.38584	0	0	1
EZR	34327	0.47003	22	23	78.438	4	0.16361	242.733	7.20724	2423.27	25524	0.35573
SHC1	28386	0.36853	36	36	101.746	14	0.16361	254.2	7.28737	2772.18	37170	0.25873
IQGAP1	20748	0.37086	28	30	89.464	4	0.19633	247.717	7.23729	3947.95	42670	0.24598
PDGFRB	19412	0.42066	26	26	89.639	2	0.16361	236.017	7.11041	1777.35	28782	0.32923
SPARC	16107	0.60034	13	14	49.839	1	0.14024	197.643	6.6179	665.055	9336	0.51648
JUNB	14430	0.55049	17	17	65.54	3	0.16361	216.933	6.89838	438.458	5274	0.5
SOCS3	13247	0.40532	20	23	81.319	2	0.16361	240.55	7.17885	2130.1	20830	0.26087
HSP90AB1	12794	0.27549	41	43	107.606	11	0.16361	272.483	7.47269	10730.9	111354	0.16833
CTTN	12736	0.46349	21	23	81.149	3	0.16361	243.55	7.21558	3263.56	32070	0.32411
ATF3	12534	0.5262	17	17	64.592	1	0.16361	225.783	7.02192	339.655	4846	0.47794
CALD1	10220	0.4726	13	17	60.886	4	0.16361	225.867	7.03027	3458.44	31762	0.27206
TPM3	10208	0.65844	10	12	51.779	1	0.16361	218.583	6.96683	317.948	4074	0.5
NCOA3	10134	0.51222	12	14	60.208	2	0.16361	227.533	7.05531	891.394	11220	0.38462
POLR2A	8870	0.29286	38	40	91.776	9	0.16361	257.767	7.30741	10023.8	99292	0.18205
MYH9	7517	0.39534	19	20	74.491	1	0.16361	232.867	7.09872	1825.27	20966	0.31053
JUND	7230	0.57479	13	13	53.819	1	0.16361	210.283	6.8316	88.9815	1066	0.57692
MEF2D	6489	0.55613	12	13	54.078	1	0.16361	223.883	7.00356	633.664	6384	0.48718
FOSB	6486	0.62782	11	11	45.648	1	0.16361	208.833	6.82659	72.6335	934	0.67273
PLCG1	6424	0.34684	24	24	81.329	1	0.16361	238.467	7.15214	1221.52	14534	0.27899
MSN	6231	0.54053	14	15	64.851	2	0.16361	233.05	7.12543	1749.96	17024	0.45714
SRF	5911	0.49815	13	16	59.175	2	0.16361	227.483	7.03695	1484.76	12332	0.325
EEF2	5852	0.34392	35	37	90.246	2	0.16361	254.817	7.28737	8016.9	104094	0.21772
SRSF6	5492	0.44216	20	20	54.316	2	0.14024	209.26	6.76148	609.002	6886	0.37895
FLNB	5040	0.76834	7	7	42.932	1	0.16361	192.567	6.58785	0	0	1
PIP5K1C	2934	0.42792	14	16	61.799	5	0.16361	230.167	7.08536	1461.94	16084	0.325
PTPN1	2804	0.42605	18	18	75.927	1	0.16361	236.583	7.14546	641.555	8546	0.37908
CTNNA1	2484	0.43064	15	17	66.994	1	0.16361	234.133	7.12543	1040.18	13074	0.32353
LMNA	2375	0.39487	16	21	68.44	12	0.19633	246.817	7.27736	12788.7	89936	0.20952
EIF3B	2134	0.36035	22	22	55.889	2	0.14024	222.51	6.95514	2242.06	27826	0.2987
SKP1	2034	0.46953	17	19	75.709	4	0.16361	233.4	7.10707	2564.16	25678	0.33918
DUSP1	1978	0.42179	16	16	62.227	3	0.16361	228.35	7.05865	875.786	9708	0.39167
EIF5B	1808	0.65844	10	15	44.335	4	0.16361	216.783	6.92008	2255.09	23276	0.35238
EIF5	1704	0.63848	10	10	26.798	1	0.14024	188.426	6.4977	41.3286	542	0.71111
GAB2	1691	0.49207	11	12	46.272	5	0.16361	217.167	6.94512	1287.04	10596	0.43939
EIF4B	1669	0.33776	20	21	52.315	7	0.16361	228.633	7.03862	2703.75	28662	0.2619
VIM	1618	0.4054	14	14	67.379	1	0.16361	236.55	7.17051	764.434	18776	0.3956
CTBP1	1597	0.59858	10	11	55.062	2	0.16361	223.8	7.02025	313.818	4866	0.54545
EPAS1	1594	0.50904	11	13	54.59	2	0.16361	227.55	7.05197	1720.99	17106	0.38462
RAPGEF1	1590	0.57863	10	10	39.311	2	0.14024	198.626	6.6563	114.198	2496	0.64444
DICER1	1588	0.39667	17	19	71.156	4	0.16361	244.483	7.24897	3199.02	28432	0.28655
BTG2	1585	0.64439	9	10	42.84	1	0.16361	201.667	6.72976	277.088	2592	0.6
PKM	1522	0.27473	19	21	65.361	10	0.16361	248.167	7.28737	7901.69	58874	0.19524
FSTL1	1466	0.67062	8	10	37.881	2	0.14024	178.21	6.28901	1316.59	19924	0.51111
STAT6	1057	0.49549	14	15	64.447	1	0.16361	225.15	7.0119	250.269	3638	0.41905
GTPBP4	1041	0.34001	17	20	35.361	7	0.16361	224.4	6.99688	3671.26	30434	0.22105
NOP2	1021	0.44706	13	14	26.988	1	0.14024	191.876	6.5194	442.242	4248	0.38462
DDX21	1008	0.32321	18	18	58.597	4	0.16361	233.667	7.11875	2196.11	23780	0.28758
BMS1	998	0.40874	13	13	26.895	1	0.14024	194.076	6.56615	644.153	7476	0.41026
GSPT1	983	0.50904	11	12	30.724	2	0.14024	194.16	6.57116	377.223	3120	0.45455
FTSJ3	967	0.59666	9	10	17.533	1	0.14024	184.693	6.45095	203.593	2450	0.55556
PAK2	965	0.41061	15	18	73.297	3	0.16361	235	7.13378	1091.08	14368	0.26797
EIF4G3	900	0.43905	12	12	31.142	1	0.14024	191.76	6.53443	209.129	1930	0.45455
CFLAR	875	0.44117	11	12	54.493	1	0.16361	228.5	7.08536	651.34	7414	0.39394
AATF	864	0.64146	8	8	11.996	1	0.14024	172.543	6.21555	26.0057	252	0.78571
DDX24	847	0.58315	8	13	21.377	4	0.14024	197.076	6.62291	2376.62	16716	0.25641
SRSF4	806	0.43905	12	12	35.869	1	0.14024	194.393	6.56782	217.417	2280	0.45455
CASC3	782	0.47511	11	13	33.25	1	0.16361	199.15	6.64962	431.513	4094	0.35897
PCF11	754	0.45891	10	10	29.931	1	0.14024	192.493	6.55446	182.756	1910	0.51111
POLDIP3	742	0.5012	9	11	32.16	1	0.16361	201.133	6.71139	334.445	4274	0.4
RASA1	732	0.45346	9	11	49.561	2	0.16361	221.883	6.99688	1543.91	11904	0.34545
EIF4H	731	0.47733	9	10	31.431	1	0.14024	192.91	6.54444	283.405	2078	0.44444
WDR33	728	0.52483	8	8	19.333	1	0.16361	181.667	6.39252	54.4156	608	0.64286
SMARCA2	726	0.37871	21	21	63.763	1	0.16361	232.783	7.09538	2107.65	28514	0.31905
ENO1	723	0.3379	18	19	57.27	5	0.16361	236.683	7.15548	4636.32	44480	0.26901
COMP	722	0.71324	6	8	42.366	1	0.16361	197.233	6.65463	320	7634	0.57143
BCLAF1	721	0.71324	6	7	32.258	1	0.16361	193.067	6.60455	62.1159	598	0.71429
DDX51	721	0.71324	6	7	11.802	1	0.14024	173.926	6.23893	48.4027	406	0.71429
EIF3J	720	0.71324	6	6	22.625	1	0.14024	182.01	6.42257	0	0	1
IRS2	689	0.41061	15	16	66	1	0.16361	224.583	7.01691	670.713	8754	0.34167
SQSTM1	617	0.24374	25	26	82.744	6	0.16361	245.917	7.23729	2824.32	25708	0.17846
EEF1G	612	0.36429	17	21	51.983	2	0.14024	225.043	6.99521	3872.38	36004	0.21905
VCP	598	0.26178	27	31	78.152	12	0.16361	258.217	7.35749	10671.2	83426	0.15269
TCP1	522	0.39058	15	19	60.144	8	0.16361	237.6	7.1655	4484.6	39834	0.23392
TRRAP	521	0.49207	11	15	60.647	2	0.16361	232.55	7.12042	1512.7	18244	0.29524
RPL3	477	0.31587	18	21	54.334	4	0.16361	223.55	6.97685	5582.41	49272	0.20476
SSRP1	455	0.39487	16	17	58.379	5	0.16361	223.083	6.98853	1320.24	12544	0.32353
SUPT16H	410	0.30092	20	20	57.704	1	0.14024	216.226	6.85831	1185.24	11488	0.25789
EP400	406	0.4054	14	16	55.794	2	0.16361	233.333	7.12209	2228.13	20170	0.3
TGFBR2	396	0.48295	12	12	62.887	1	0.16361	224.417	7.01858	220.889	5456	0.5
SMARCC2	380	0.4054	14	14	58.721	1	0.16361	226.783	7.0503	770.339	11976	0.3956
WASF2	362	0.55399	8	8	46.132	2	0.16361	219.483	6.98686	183.686	2362	0.67857
SETD2	359	0.40874	13	19	43.47	3	0.14024	212.96	6.81657	2367.33	18496	0.20468
SETD1A	351	0.36429	17	18	61.587	4	0.16361	230.767	7.07702	2690.06	29206	0.29412
RHOB	338	0.39414	14	14	59.749	1	0.16361	224.55	7.00189	452.491	5704	0.38462
CANX	336	0.31046	15	22	63.979	6	0.16361	242.083	7.21224	9417.75	70326	0.1645
ROCK2	298	0.43905	12	14	56.718	2	0.16361	223.117	6.98519	394.332	4904	0.32967
HMOX1	292	0.5012	9	11	55.696	1	0.16361	229.35	7.10206	998.319	9792	0.38182
ENG	288	0.58315	8	8	50.359	1	0.16361	214.6	6.9301	17.9494	414	0.71429
EIF4EBP2	246	0.55399	8	8	42.478	1	0.16361	215.5	6.93678	162.766	3092	0.67857
TIMP3	244	0.54881	7	9	34.743	2	0.14024	198.543	6.66966	269.052	4250	0.41667
SIN3A	235	0.21479	21	26	69.485	12	0.16361	231.5	7.03862	8396.71	82282	0.11692
AGO1	226	0.30512	16	18	67.806	3	0.16361	231.017	7.0887	1937.04	21578	0.22222
USP7	202	0.30405	14	18	59.079	8	0.16361	235.783	7.14546	5947.38	51832	0.18301
CUL4A	177	0.37162	14	15	53.442	4	0.16361	231.333	7.1054	2981.01	22570	0.31429
ARRB1	172	0.29929	10	21	53.266	8	0.19633	234.683	7.12209	7205.63	60282	0.1619
KLF6	168	0.5854	7	7	36.09	1	0.16361	202.117	6.76649	26.1492	406	0.7619
LRP1	157	0.22436	16	17	61.268	1	0.16361	226.5	7.04363	1584.18	16514	0.18382
SUPT5H	155	0.40573	9	10	30.214	2	0.14024	195.393	6.60455	277.579	2406	0.37778
EMG1	150	0.43736	8	10	19.227	1	0.14024	185.16	6.43426	777.572	7568	0.33333
PAF1	146	0.51223	7	7	24.255	1	0.14024	187.526	6.50271	25.8016	222	0.66667
STAU1	142	0.30543	11	13	48.501	1	0.16361	228.267	7.08536	1418.43	15046	0.23077
AP2M1	139	0.23506	18	19	43.75	5	0.16361	229.35	7.07034	4566.3	40724	0.18713
DYNC1H1	137	0.28717	16	19	48.118	5	0.16361	230.75	7.08369	5868.41	41938	0.18713
GNAI2	125	0.4296	9	10	41.578	1	0.16361	219.933	6.98519	1022.8	9592	0.4
KDM3A	125	0.52304	6	9	32.044	2	0.16361	210.85	6.88669	1377.29	13930	0.30556
SORBS3	124	0.64826	5	9	36.051	1	0.16361	195.483	6.62625	620.739	5796	0.30556
KDM3B	123	0.52304	6	7	26.441	3	0.16361	207.017	6.84662	1110.05	10004	0.52381
TNC	120	0.64826	5	5	34.749	1	0.14024	191.11	6.57783	0	0	1
TNFRSF10B	120	0.64826	5	5	32.953	1	0.16361	217.15	6.97351	0	0	1
SOD2	116	0.3733	11	13	54.244	4	0.16361	231.433	7.12376	1894.45	16268	0.28205
ITPR1	113	0.25128	16	17	58.736	5	0.16361	226.1	7.02526	2711.72	22226	0.20588
XRCC6	110	0.32657	14	16	57.878	3	0.16361	219.183	6.93678	2356.7	22692	0.24167
GAK	106	0.4296	9	11	21.134	1	0.16361	203.15	6.76148	1535.45	11620	0.32727
GNB1	100	0.32197	12	16	49.708	9	0.16361	225.383	7.0286	3940.59	27906	0.18333
AP1G1	100	0.4296	9	14	25.02	2	0.16361	201.15	6.69804	2391.89	16106	0.23077
DYNC1LI2	98	0.39905	10	10	32.473	1	0.16361	215.983	6.94512	917.799	9968	0.44444
EPN1	85	0.33919	10	11	20.79	3	0.16361	195.45	6.63627	651.254	5410	0.30909
DVL3	79	0.4296	9	10	35.82	1	0.16361	212.383	6.86833	254.659	2472	0.4
CDC37	77	0.3791	10	13	47.044	2	0.16361	221.467	6.98853	1518.17	14414	0.24359
TJP2	75	0.51223	7	10	46.146	1	0.16361	221.2	6.98352	493.921	5392	0.31111
BCL2	67	0.28846	11	12	50.342	2	0.16361	224.333	7.0286	510.543	5748	0.25758
MAP3K5	67	0.358	9	12	52.423	2	0.16361	228.317	7.0887	1230.66	13568	0.22727
INPPL1	64	0.33413	9	13	44.915	3	0.19633	219.2	6.96516	3269.36	29238	0.17949
PPP2R5C	62	0.38186	9	9	44.751	1	0.16361	218.683	6.96683	147.278	1806	0.44444
UBQLN2	61	0.26824	13	14	42.078	1	0.16361	221.85	7.01024	1597.25	13990	0.23077
FKBP4	61	0.38186	9	10	44.104	1	0.16361	217.3	6.9518	288.561	3144	0.35556
DCTN4	61	0.47564	7	8	31.867	3	0.16361	211.933	6.90005	992.74	9100	0.46429
IGF2R	60	0.31026	9	13	18.379	3	0.16361	197.05	6.64461	3469.17	26108	0.16667
ARHGDIA	58	0.43905	7	9	37.131	1	0.16361	218.95	6.98018	1320.32	14176	0.33333
ITPKB	58	0.47564	7	7	30.747	3	0.16361	206.45	6.81323	409.776	6650	0.61905
TRIP12	57	0.18846	16	17	39.994	3	0.14024	219.926	6.93845	2738.02	19548	0.15441
ITSN1	56	0.40246	7	11	29.473	6	0.16361	216.917	6.95347	4291.03	32356	0.2
TCF4	56	0.43905	7	7	36.882	1	0.16361	210.933	6.87167	16.292	238	0.57143
TRAK1	52	0.47549	6	8	31.896	2	0.16361	199.533	6.71139	1316.65	13740	0.35714
INO80	51	0.358	9	10	35.551	2	0.16361	215.45	6.94346	465.865	6508	0.33333
RNF40	51	0.47549	6	7	22.683	1	0.14024	192.11	6.59286	109.223	840	0.47619
DNAJC10	50	0.47549	6	6	23.649	1	0.14024	200.36	6.7548	62.3285	822	0.66667
TGFBI	50	0.47549	6	6	33.689	1	0.14024	197.993	6.67967	40.9822	576	0.66667
CBLB	50	0.47549	6	6	32.125	2	0.16361	205.4	6.79654	48.307	884	0.66667
GCN1L1	49	0.27149	11	12	38.49	1	0.14024	203.66	6.70138	532.085	4512	0.24242
TRIM28	46	0.31026	9	13	49.242	3	0.16361	217.7	6.9301	2286.79	21996	0.17949
BAG3	46	0.27934	10	12	38.379	2	0.14024	210.376	6.8533	554.361	5126	0.21212
SORT1	43	0.27934	10	13	25.592	5	0.19633	203.317	6.73644	4934.15	36788	0.17949
PRKAR1A	43	0.37904	8	9	40.283	1	0.16361	210.333	6.85163	122.627	2054	0.36111
IRAK1	42	0.37904	8	8	41.928	2	0.14024	209.01	6.83327	191.698	1638	0.46429
BAZ1B	42	0.37904	8	8	36.053	1	0.16361	217.617	6.98018	510.03	5974	0.46429
GRN	37	0.37904	8	13	43.347	4	0.16361	216.617	6.93177	2247.81	18510	0.16667
XPC	35	0.33413	9	10	37.512	1	0.16361	216.917	6.96516	481.842	5632	0.31111
SEC24C	34	0.36588	7	9	16.855	2	0.14024	184.043	6.45763	790.285	7874	0.27778
IL4R	34	0.36588	7	7	35.554	1	0.14024	197.893	6.67133	34.1207	510	0.47619
SKIV2L	33	0.45378	5	10	27.858	4	0.14024	196.376	6.62124	2050.29	19942	0.22222
GPI	33	0.42794	6	7	16.188	1	0.16361	188.733	6.55947	216.378	1446	0.42857
ABCF1	33	0.42794	6	7	26.745	2	0.14024	190.143	6.53944	1194.56	12480	0.42857
HSPA1B	32	0.2864	9	11	36.755	2	0.16361	213.617	6.89504	619.767	5874	0.21818
KMT2B	32	0.29157	8	8	33.682	1	0.16361	213.317	6.89671	410.873	6440	0.35714
FZD1	31	0.51861	5	6	27.128	1	0.16361	203.067	6.76816	97.681	1064	0.53333
CSNK1E	31	0.51861	5	6	33.666	1	0.16361	203.717	6.77484	24.6707	288	0.53333
BRPF3	31	0.51861	5	6	28.643	1	0.16361	208.3	6.84662	221.554	1928	0.53333
FBLN1	30	0.32929	7	7	28.609	2	0.14024	189.126	6.53777	1055.38	9244	0.42857
TRPC4AP	30	0.51861	5	5	22.588	3	0.16361	196.383	6.68802	121.902	1544	0.8
HK1	30	0.51861	5	5	11.243	1	0.14024	179.776	6.42591	19.7546	168	0.8
CTSD	29	0.23755	11	12	39.112	1	0.16361	219.717	6.98018	1694.22	16676	0.21212
FMOD	28	0.45378	5	7	19.799	2	0.14024	163.669	5.99685	444.699	3566	0.38095
ALDOA	28	0.45378	5	7	16.883	2	0.16361	191.967	6.60955	1334.32	11314	0.33333
DCAF7	27	0.56839	4	7	16.648	1	0.14024	187.193	6.53109	352.678	2410	0.28571
HABP4	27	0.56839	4	7	32.269	1	0.16361	201.783	6.7331	261.426	2942	0.33333
OS9	26	0.45378	5	5	14.855	2	0.14024	186.926	6.54277	72.3571	608	0.7
DCAF6	25	0.56839	4	5	11.933	2	0.14024	176.976	6.36748	1174	9648	0.6
USP9X	24	0.21948	10	12	29.662	4	0.16361	215.45	6.91007	2194.31	18112	0.16667
COPA	24	0.32929	7	9	14.864	4	0.14024	185.343	6.45596	2350.86	21564	0.25
CSNK1D	24	0.56839	4	4	20.31	1	0.16361	198.967	6.72475	0	0	1
GADD45B	24	0.56839	4	4	24.682	1	0.16361	189.517	6.57616	0	0	1
TUBB4B	23	0.29157	8	9	27.401	2	0.16361	212.683	6.9084	1099.86	11400	0.27778
NIPBL	22	0.25611	7	15	28.268	4	0.16361	206.65	6.76816	3842.01	26534	0.06667
ABCA1	22	0.38039	6	8	41.897	1	0.16361	220.967	7.0119	373.587	3730	0.28571
TPR	21	0.47366	4	12	28.985	3	0.19633	209.05	6.83995	1166.53	9328	0.12121
GLE1	20	0.38039	6	8	27.162	2	0.16361	193.833	6.60789	279.724	2208	0.32143
CD59	20	0.45378	5	7	5.736	3	0.12271	161.661	5.99685	446.05	3956	0.38095
PAFAH1B1	19	0.33284	6	9	28.621	3	0.16361	193.65	6.5962	570.361	5122	0.22222
ARHGEF1	18	0.2927	7	9	26.475	2	0.14024	195.21	6.61623	1320.76	13394	0.25
GOLGB1	18	0.38896	5	9	15.949	6	0.14024	189.293	6.55112	3377.46	22702	0.19444
IL10RA	18	0.33284	6	8	30.792	2	0.14024	194.526	6.61957	1218.97	13020	0.25
HCFC1	17	0.25611	7	10	20.324	1	0.14024	188.493	6.49102	810.838	5594	0.15556
WAC	16	0.47366	4	8	26.288	2	0.16361	214.2	6.9134	784.595	8144	0.21429
STAG1	16	0.33284	6	8	23.453	4	0.19633	205.517	6.8149	772.337	6400	0.25
USP34	16	0.2927	7	7	13.892	2	0.14024	184.393	6.4593	407.841	3022	0.38095
DYNC2H1	16	0.38896	5	7	13.968	1	0.16361	174.9	6.28734	164.607	1008	0.33333
ARCN1	16	0.38896	5	7	12.898	1	0.14024	186.36	6.47599	1752.58	15252	0.28571
ARHGEF2	15	0.32413	5	10	34.107	2	0.16361	215.5	6.92342	2118.94	15494	0.11111
ASXL1	15	0.38896	5	8	8.614	1	0.14024	169.819	6.16213	410.045	2012	0.21429
TUFM	15	0.47366	4	7	17.622	3	0.14024	185.343	6.47266	2324.8	27318	0.28571
PI4KA	15	0.47366	4	7	34.265	2	0.14024	204.193	6.77317	692.879	6228	0.28571
DAZAP1	14	0.47366	4	6	19.111	1	0.14024	184.293	6.45429	399.193	2472	0.33333
AP3D1	14	0.47366	4	6	13.044	1	0.14024	176.443	6.30738	289.824	1628	0.33333
INPP5A	14	0.38896	5	5	21.541	1	0.14024	189.11	6.56114	153.961	2508	0.6
PPARD	14	0.38896	5	5	28.226	1	0.16361	204.367	6.7932	6.50435	114	0.6
CNOT1	13	0.2842	4	10	25.221	4	0.14024	198.61	6.64962	1538.22	10838	0.11111
PABPC4	13	0.37893	4	8	23.27	1	0.16361	193.8	6.60121	432.427	3694	0.21429
MFN2	13	0.32413	5	8	28.723	2	0.16361	213.95	6.9301	1019.65	10332	0.17857
BAP1	13	0.38896	5	6	8.493	1	0.14024	169.643	6.1638	141.908	678	0.4
DPYSL2	13	0.47366	4	5	24.99	1	0.14024	196.46	6.67467	77.26	486	0.5
XRCC1	13	0.47366	4	5	16.945	2	0.14024	182.91	6.45596	1175.1	11062	0.5
MAP3K11	12	0.23775	6	8	27.76	1	0.14024	209.026	6.83494	486.668	4650	0.17857
GNA12	12	0.21953	7	7	24.151	1	0.16361	202.417	6.74979	481.52	4340	0.28571
AFTPH	12	0.47366	4	4	8.194	1	0.14024	168.943	6.20387	4.03962	50	0.83333
CKAP5	10	0.2842	4	8	19.341	2	0.16361	189.283	6.55446	894.496	8192	0.10714
LRRFIP1	10	0.37893	4	6	32.951	2	0.16361	214.7	6.9301	168.699	2182	0.33333
BAZ1A	10	0.37893	4	6	17.199	2	0.16361	178.5	6.35579	1106.47	12906	0.26667
SAFB2	10	0.32413	5	5	15.296	1	0.16361	175.983	6.33242	67.2649	732	0.5
CTSB	10	0.32413	5	5	18.449	1	0.14024	190.31	6.58785	53.0058	372	0.5
ETV6	9	0.30898	3	8	25.618	3	0.14024	200.76	6.71473	2040.71	15420	0.07143
ACO1	9	0.2842	4	7	20.668	2	0.14024	193.293	6.62792	1392.49	13506	0.14286
CBX4	9	0.46346	3	6	21.865	1	0.14024	192.626	6.59954	508.161	5122	0.26667
AXL	9	0.25931	5	6	28.348	1	0.16361	210.483	6.88836	74.0679	706	0.26667
LARP1	9	0.37893	4	5	15.516	2	0.14024	185.41	6.50104	1198.99	10180	0.4
FOXK1	9	0.37893	4	5	11.405	1	0.14024	178.593	6.35412	154.061	1374	0.4
TGM2	8	0.30898	3	7	30.262	2	0.14024	212.96	6.8917	700.234	6240	0.09524
ATXN1	8	0.2842	4	6	22.303	3	0.14024	199.21	6.73477	2374.45	15398	0.26667
A2M	8	0.2842	4	6	19.128	2	0.16361	191.683	6.60789	909.48	6560	0.26667
SMG1	8	0.46346	3	5	10.671	1	0.14024	175.676	6.28066	139.465	850	0.3
CBX7	8	0.46346	3	5	11.578	1	0.16361	196.683	6.69136	616.507	5210	0.3
CORO1C	8	0.46346	3	5	23.959	2	0.16361	204.55	6.81824	248.007	2272	0.3
MAFB	8	0.37893	4	4	26.776	1	0.16361	200.167	6.74312	13.4247	256	0.66667
TNK2	8	0.37893	4	4	28.117	1	0.16361	207.867	6.84829	4.139	84	0.66667
APPL1	8	0.37893	4	4	21.803	1	0.16361	212.633	6.91173	101.359	912	0.66667
PSME4	7	0.30779	2	7	29.802	2	0.14024	199.66	6.70973	645.151	5850	0.09524
CD163	7	0	1	7	16.235	2	0.16361	185.1	6.48267	1448.93	12202	0
LASP1	7	0.30779	2	7	20.184	2	0.16361	211.917	6.91841	1263.25	7880	0.09524
MAPK8IP3	7	0.30898	3	6	26.867	2	0.14024	194.526	6.62124	1206.1	12662	0.13333
TFE3	7	0.30898	3	6	30.174	1	0.14024	197.443	6.69637	77.5767	1176	0.2
SUN2	7	0.46346	3	4	9.277	1	0.16361	179.117	6.41756	57.9852	348	0.5
PFKFB3	7	0.46346	3	4	7.144	2	0.14024	174.826	6.34911	132.095	972	0.5
IL6ST	7	0.46346	3	4	25.505	1	0.14024	190.893	6.58618	14.0226	190	0.5
NFE2L1	7	0.46346	3	4	22.321	1	0.14024	198.843	6.70639	42.227	588	0.5
DPYSL3	7	0.46346	3	4	16.278	2	0.14024	188.193	6.55446	1174	8538	0.5
CSNK1G2	7	0.46346	3	4	14.39	1	0.14024	179.726	6.42424	147.087	1390	0.5
WDR6	7	0.46346	3	4	9.463	1	0.14024	170.21	6.21722	44.7071	320	0.5
F13A1	7	0.46346	3	4	18.99	1	0.14024	182.86	6.42925	83.4656	772	0.5
CAST	7	0.46346	3	4	23.084	2	0.16361	191.15	6.58117	1174	10808	0.5
DUSP5	7	0.46346	3	4	18.415	1	0.16361	190.233	6.58785	354.994	2958	0.5
ARFGAP2	7	0.46346	3	4	3.388	2	0.12271	144.954	5.59951	1174	12974	0.5
RALGDS	7	0.46346	3	4	21.803	2	0.16361	211.3	6.89504	1174	6856	0.5
KANSL3	7	0.46346	3	4	18.504	1	0.16361	207.867	6.88001	165.628	1634	0.5
FCHSD2	6	0	1	6	8.021	3	0.14024	170.96	6.21722	1820.25	14036	0
FNBP1	6	0.30779	2	6	17.019	5	0.14024	186.61	6.52107	651.379	5482	0.13333
SNX1	6	0.30779	2	6	12.097	3	0.16361	202.733	6.76482	3011.03	18386	0.06667
KIF3B	6	0.30779	2	6	4.892	2	0.14024	166.543	6.14043	428.767	4424	0.13333
TP53BP2	6	0.30779	2	6	18.661	3	0.16361	204.367	6.78652	1345.75	8778	0.06667
GGA1	6	0.30898	3	5	10.84	3	0.16361	188.133	6.56281	636.292	4484	0.2
SH3GL1	6	0.30898	3	5	25.343	1	0.14024	193.376	6.61289	165.109	1880	0.3
PALLD	6	0.30898	3	5	21.847	3	0.16361	204.55	6.79654	1979.04	11660	0.2
C1S	6	0.30898	3	5	11.037	2	0.14024	183.893	6.46765	997.77	6914	0.2
ACIN1	6	0.2842	4	4	15.502	1	0.14024	175.86	6.31071	25.7807	360	0.5
SUN1	6	0.46346	3	3	7.285	1	0.16361	173.733	6.33576	0	0	1
NFKBIZ	6	0.46346	3	3	18.617	1	0.14024	186.876	6.53443	0	0	1
KIDINS220	6	0.46346	3	3	14.087	1	0.14024	166.51	6.14877	0	0	1
DNAJB6	6	0.46346	3	3	12.465	1	0.14024	187.36	6.57116	0	0	1
USP5	5	0.30779	2	5	9.059	1	0.14024	176.076	6.3441	334.503	1788	0.1
EHD1	5	0.30779	2	5	7.761	7	0.16361	175.75	6.35245	7017.59	44052	0.1
KIF1B	5	0.30779	2	5	10.905	3	0.14024	183.076	6.43927	1132.06	9680	0.1
WDR26	5	0.30779	2	5	8.898	4	0.14024	177.493	6.37416	2155.34	12880	0.1
MAP3K3	5	0.30779	2	5	18.46	1	0.14024	186.226	6.51773	72.3236	556	0.1
SMEK1	5	0.30779	2	5	14.492	3	0.14024	188.443	6.55446	285.022	2760	0.1
EXOSC3	5	0.30779	2	5	6.517	1	0.12271	156.627	5.86997	81.1276	332	0.2
B4GALT1	5	0.30779	2	5	10.189	3	0.14024	182.41	6.46097	2375.49	16736	0.1
ATP2A2	5	0.30779	2	5	15.597	3	0.14024	189.876	6.58785	2369.26	16048	0.1
INF2	5	0.30779	2	5	15.028	2	0.16361	180.8	6.41422	1192.32	14054	0.1
VPS39	5	0	1	5	6.171	3	0.14024	173.11	6.26898	655.737	3972	0
OGDH	5	0.30779	2	5	11.714	1	0.14024	178.543	6.40254	92.0231	590	0.2
UBE3C	5	0.30898	3	4	11.117	2	0.14024	182.86	6.47266	1194.61	7672	0.33333
SCAF4	5	0.30898	3	4	17.673	2	0.16361	193.1	6.63627	179.34	2124	0.33333
TRIB1	5	0.30898	3	4	14.102	1	0.16361	178.083	6.37582	124.98	824	0.33333
FLII	5	0.30898	3	4	21.198	1	0.16361	190.267	6.59787	38.1936	428	0.33333
NUCB1	5	0.30898	3	4	8.767	1	0.14024	176.56	6.35913	55.6508	502	0.33333
HIF1AN	5	0.30898	3	4	20.024	1	0.14024	192.976	6.64461	37.5514	410	0.33333
TNS3	5	0.30898	3	4	20.33	2	0.14024	191.06	6.58117	1175.52	11558	0.33333
RPS6KA2	5	0.30898	3	4	21.787	1	0.16361	199.917	6.73978	55.7338	784	0.33333
STRN4	4	0.30779	2	4	9.868	1	0.14024	178.593	6.40254	180.731	1258	0.16667
UBE2H	4	0.30779	2	4	7.081	1	0.14024	163.476	6.08533	423.853	2646	0.16667
GNPTAB	4	0	1	4	3.638	2	0.16361	156.733	5.9284	1316.43	8832	0
PHF12	4	0	1	4	8.634	2	0.14024	172.843	6.23559	556.875	2992	0
RARS2	4	0.30779	2	4	8.942	2	0.14024	164.793	6.08867	249.922	2538	0.16667
MAT2A	4	0	1	4	17.891	1	0.14024	191.726	6.60955	122.035	1284	0
RBM5	4	0	1	4	8.987	2	0.14024	167.41	6.1087	98.1142	666	0
MAP4K5	4	0.30779	2	4	14.527	1	0.14024	177.01	6.35078	15.0244	142	0.16667
TNFRSF1B	4	0.30779	2	4	18.449	1	0.14024	189.976	6.57616	61.021	444	0.16667
CALM3	4	0	1	4	18.648	1	0.16361	190.383	6.58618	206.768	1732	0
STK24	4	0.30779	2	4	6.846	2	0.14024	173.91	6.31906	278.752	1642	0.16667
CAB39	4	0	1	4	5.319	2	0.14024	166.76	6.15879	207.541	1064	0
ARHGAP21	4	0.30779	2	4	7.111	2	0.16361	172.733	6.27732	311.876	2228	0.16667
SCARB2	4	0.30779	2	4	14.062	1	0.16361	183.283	6.47266	143.508	1904	0.16667
EHD2	4	0.30779	2	4	7.055	2	0.14024	169.96	6.2239	1132.76	8992	0.16667
RABEP1	4	0	1	4	5.448	2	0.14024	166.043	6.15044	1202.86	8140	0
AHNAK	4	0	1	4	11.072	1	0.14024	187.043	6.54611	326.935	2348	0
XPO6	4	0	1	4	12.726	3	0.16361	204.517	6.82659	1312.49	7896	0
ITPK1	4	0.30898	3	3	8.717	1	0.16361	159.217	6.01354	7.84502	64	0.66667
STK40	4	0.30898	3	3	13.615	1	0.16361	179.583	6.42257	13.4059	248	0.66667
TTC37	4	0.30898	3	3	6.754	1	0.14024	162.976	6.06363	36.6481	372	0.66667
KLF2	4	0.30898	3	3	22.797	1	0.16361	195.8	6.68635	1.09334	28	0.66667
MFAP4	4	0.30898	3	3	6.707	1	0.12271	156.537	5.89167	45.9838	688	0.66667
BRD9	4	0.30898	3	3	10.376	1	0.14024	167.41	6.17882	0.65385	4	0.66667
BRD2	4	0.30898	3	3	22.27	1	0.16361	196.633	6.70639	0.91958	12	0.66667
MXD1	4	0.30898	3	3	23.881	1	0.16361	211.117	6.90172	50.198	1300	0.66667
C1R	4	0.30898	3	3	2.781	1	0.14024	154.426	5.90336	43.8954	450	0.66667
PARP9	3	0.30779	2	3	16.923	1	0.14024	183.11	6.46431	12.9954	132	0.33333
WDR59	3	0	1	3	13.112	1	0.14024	185.86	6.52942	191.748	1506	0
RAI14	3	0	1	3	2.753	2	0.14024	154.743	5.91838	1199.43	6756	0
HDGF	3	0.30779	2	3	11.814	1	0.14024	182.976	6.46932	36.428	338	0.33333
SON	3	0.30779	2	3	8.524	1	0.14024	176.51	6.35579	36.1241	266	0.33333
FBLN5	3	0.30779	2	3	3.501	1	0.12271	149.904	5.76813	68.84	416	0.33333
RAB35	3	0.30779	2	3	1.552	3	0.14024	135.569	5.38247	2344	14656	0.33333
NDEL1	3	0.30779	2	3	6.015	1	0.14024	168.693	6.20554	177.341	910	0.33333
TSC22D3	3	0.30779	2	3	14.417	2	0.16361	179.333	6.41255	1174	8920	0.33333
FAM53C	3	0	1	3	8.404	1	0.14024	166.71	6.15211	48.6474	298	0
STK4	3	0.30779	2	3	17.624	1	0.16361	198.833	6.72308	215.436	1288	0.33333
PCM1	3	0.30779	2	3	6.571	1	0.14024	160.326	6.02356	32.034	110	0.33333
MED29	3	0.30779	2	3	15.822	1	0.14024	184.51	6.49603	14.806	316	0.33333
RRBP1	3	0.30779	2	3	12.505	1	0.14024	160.752	6.00687	48.2752	262	0.33333
SULF1	3	0.30779	2	3	13.297	2	0.14024	156.352	5.87164	1174	21776	0.33333
CLUAP1	3	0.30779	2	3	7.386	1	0.14024	178.843	6.41255	163.988	1374	0.33333
MACF1	3	0.30779	2	3	16.663	1	0.16361	199.833	6.73477	105.465	1002	0.33333
KTN1	3	0	1	3	8.195	1	0.12271	167.527	6.16046	103.229	524	0
CCDC6	3	0	1	3	7.048	2	0.14024	167.893	6.19719	1186.51	10356	0
CCAR2	3	0	1	3	10.812	1	0.14024	173.226	6.29569	18.0536	216	0
UBR4	3	0	1	3	6.259	1	0.14024	174.576	6.3224	81.5721	394	0
SDF4	3	0.30779	2	3	6.507	1	0.14024	168.41	6.19886	35.3791	254	0.33333
BCL2L2	3	0.30779	2	3	11.952	1	0.14024	174.543	6.32574	8.86887	48	0.33333
MGAT1	3	0	1	3	5.28	1	0.16361	162.4	6.08032	117.013	522	0
PPP6R1	3	0	1	3	6.931	1	0.14024	180.076	6.42925	155.365	1010	0
BAG6	3	0.30779	2	3	17.343	1	0.14024	190.376	6.61289	9.76288	130	0.33333
FLOT2	3	0.30779	2	3	16.951	1	0.16361	201.783	6.76983	31.8733	244	0.33333
APLP2	3	0.30779	2	3	11.056	1	0.14024	187.11	6.56281	77.3833	848	0.33333
GNS	3	0.30779	2	3	6.751	2	0.16361	169.567	6.23058	1174	8730	0.33333
ANTXR1	3	0.30779	2	3	9.695	1	0.14024	178.01	6.40921	134.565	908	0.33333
MICAL1	3	0.30779	2	3	1.658	2	0.14024	135.402	5.3808	1174	7330	0.33333
YTHDF3	3	0	1	3	6.341	2	0.14024	163.376	6.08199	1182	8512	0
RND3	3	0.30779	2	3	17.247	1	0.16361	199.95	6.74645	3.89847	114	0.33333
MAPKAPK2	3	0.30779	2	3	17.897	1	0.16361	205.633	6.82659	97.7546	1096	0.33333
POGK	3	0.30779	2	3	8.645	1	0.14024	165.96	6.13542	50.277	404	0.33333
AKAP17A	3	0.30779	2	3	9.272	1	0.14024	165.16	6.10036	50.0509	320	0.33333
AKAP13	3	0.30779	2	3	5.954	1	0.14024	163.126	6.08867	4.62375	30	0.33333
MLLT6	3	0.30779	2	3	3.884	1	0.14024	158.41	6.00853	132.431	868	0.33333
EVL	3	0.30779	2	3	18.319	1	0.16361	201.883	6.79654	41.7714	544	0.33333
HADHA	3	0	1	3	6.501	1	0.14024	172.86	6.30904	76.1225	566	0
SCD	3	0	1	3	11.584	1	0.14024	178.976	6.4209	66.0838	418	0
TRIM22	2	0	1	2	7.822	2	0.14024	176.793	6.36247	88.356	870	0
STAMBP	2	0.30779	2	2	5.652	1	0.14024	167.193	6.2022	0	0	1
TCF25	2	0	1	2	10.838	1	0.14024	181.876	6.47433	15.0121	144	0
RMND5B	2	0.30779	2	2	1.422	1	0.12271	138.896	5.49266	0	0	1
WBP11	2	0	1	2	4.445	1	0.14024	154.71	5.87664	7.039	48	0
TBC1D10B	2	0	1	2	1.167	2	0.12271	110.16	4.40581	1174	7330	0
SPRED1	2	0	1	2	6.204	1	0.14024	162.66	6.09201	3.42424	8	0
PPP6R3	2	0	1	2	7.342	1	0.14024	171.526	6.26731	27.0559	324	0
RBMS1	2	0	1	2	9.556	2	0.16361	192.833	6.6563	388.356	2988	0
MXD4	2	0	1	2	5.24	2	0.14024	162.626	6.06196	1174	11572	0
SLC23A2	2	0	1	2	5.776	3	0.16361	164.3	6.11371	414.129	1874	0
KIF13B	2	0.30779	2	2	1.592	1	0.12271	140.056	5.496	0	0	1
TIMP2	2	0	1	2	11.049	1	0.14024	178.76	6.38083	3.93028	102	0
PACS1	2	0	1	2	2.406	2	0.14024	145.61	5.66796	1174	9298	0
IGFBP5	2	0	1	2	6.243	1	0.16361	166.183	6.14376	75.5323	1038	0
IARS2	2	0.30779	2	2	2.564	1	0.12271	141.494	5.54441	0	0	1
UNC45A	2	0.30779	2	2	12.332	1	0.14024	185.793	6.54778	0	0	1
NKTR	2	0	1	2	11.219	1	0.14024	187.543	6.57783	55.2607	562	0
PLIN3	2	0	1	2	9	1	0.16361	187.35	6.58451	87.6302	802	0
GOLGA3	2	0	1	2	1.783	2	0.12271	141.82	5.57446	1174	6894	0
GNPTG	2	0	1	2	3.808	1	0.16361	159.917	6.03859	174.424	1296	0
RIC8A	2	0.30779	2	2	7.753	1	0.14024	163.31	6.11538	0	0	1
OSBP	2	0	1	2	3.438	1	0.14024	160.21	6.03859	12.3268	66	0
FSTL3	2	0	1	2	3.476	1	0.12271	136.232	5.35409	132.74	956	0
FAM120A	2	0	1	2	7.713	1	0.14024	163.193	6.08032	3.59371	48	0
STK10	2	0.30779	2	2	9.964	1	0.14024	169.226	6.23559	0	0	1
LTBP3	2	0	1	2	1.659	1	0.12271	134.375	5.34574	77.1049	450	0
VPS4A	2	0.30779	2	2	4.984	1	0.14024	158.61	6.01688	0	0	1
NUMA1	2	0	1	2	5.329	2	0.14024	163.11	6.10704	1174	5816	0
SAP30L	2	0.30779	2	2	10.386	1	0.14024	175.41	6.34744	0	0	1
DNAJC13	2	0	1	2	4.215	1	0.16361	158.45	6.0102	13.7755	78	0
JADE2	2	0	1	2	7.709	1	0.14024	169.476	6.22223	52.5778	394	0
SRPR	2	0	1	2	4.656	2	0.14024	159.076	6.00019	1174	9226	0
TNPO2	2	0	1	2	3.421	1	0.14024	156.493	5.97181	9.91425	72	0
PTPRM	2	0.30779	2	2	12.78	1	0.16361	195.933	6.68635	0	0	1
NDRG1	2	0.30779	2	2	18.231	1	0.16361	203.067	6.79654	0	0	1
KLF13	2	0.30779	2	2	14.532	1	0.14024	186.726	6.53944	0	0	1
CPE	2	0	1	2	3.612	2	0.16361	149	5.75978	1174	8922	0
RCC2	2	0	1	2	9.419	1	0.14024	169.81	6.2456	2.25915	20	0
TRIP10	2	0	1	2	1.778	1	0.12271	144.954	5.62455	82.0987	360	0
EDC4	2	0.30779	2	2	7.132	1	0.12271	163.227	6.08032	0	0	1
TACC1	2	0	1	2	3.348	1	0.14024	150.555	5.77814	40.6382	178	0
CKAP4	2	0	1	2	6.613	1	0.14024	172.11	6.31071	88.0704	882	0
CD93	2	0	1	2	6.18	1	0.14024	166.576	6.18216	11.8613	148	0
SMOC2	2	0	1	2	1.157	3	0.005	2	0.0175	2	2	0
MBTPS1	2	0	1	2	6.148	2	0.14024	168.76	6.23559	1174	7042	0
MLEC	2	0.30779	2	2	6.288	1	0.14024	168.593	6.23392	0	0	1
CANT1	2	0	1	2	5.256	2	0.14024	171.993	6.31071	1174	5822	0
IGFBP4	2	0.30779	2	2	10.765	1	0.14024	167.81	6.17048	0	0	1
WNK1	2	0	1	2	3.967	1	0.14024	158.743	6.02189	62.1906	402	0
BHLHE40	2	0	1	2	10.104	2	0.14024	182.793	6.46932	41.1219	408	0
DSE	2	0.30779	2	2	5.212	1	0.12271	141.273	5.51102	0	0	1
CHSY1	2	0.30779	2	2	4.891	1	0.12271	141.273	5.51102	0	0	1
MIER1	2	0	1	2	2.179	1	0.14024	138.098	5.44925	62.7095	410	0
RAPGEF6	2	0	1	2	10.858	1	0.16361	196.617	6.69637	12.9587	218	0
B4GALT5	2	0.30779	2	2	3.142	1	0.12271	142.673	5.58114	0	0	1
CIC	2	0.30779	2	2	2.431	1	0.12271	147.561	5.75644	0	0	1
ATXN1L	2	0.30779	2	2	2.316	1	0.12271	147.561	5.75644	0	0	1
FBXO34	2	0	1	2	7.427	1	0.14024	167.21	6.18049	46.1888	432	0
GRK5	2	0	1	2	8.997	1	0.16361	175.5	6.34911	60.1772	488	0
ARID5B	2	0.30779	2	2	4.311	1	0.14024	153.776	5.9117	0	0	1
UBP1	2	0.30779	2	2	2.961	1	0.14024	148.562	5.74642	0	0	1
AQP1	2	0	1	2	16.514	1	0.16361	199	6.72976	12.0377	240	0
ANTXR2	2	0	1	2	7.208	1	0.16361	166.25	6.16881	36.7032	216	0
MTDH	2	0.30779	2	2	18.535	1	0.16361	206.667	6.83661	0	0	1
GAS6	2	0	1	2	10.497	1	0.16361	198.4	6.72809	8.40741	94	0
MKRN1	2	0.30779	2	2	20.149	1	0.16361	200.367	6.7548	0	0	1
TRIM56	2	0	1	2	6.677	1	0.14024	164.626	6.13876	25.1355	222	0
AFF1	2	0	1	2	3.388	1	0.12271	149.954	5.78482	55.1278	248	0
TRANK1	2	0	1	2	6.87	1	0.14024	164.226	6.12206	8.52904	70	0
SH3PXD2A	2	0	1	2	7.359	1	0.14024	169.51	6.2406	26.725	348	0
ADAM19	2	0	1	2	8.148	1	0.14024	166.826	6.15712	22.7157	238	0
CYBRD1	2	0	1	2	3.883	1	0.12271	145.477	5.68298	150.536	1530	0
ACADVL	2	0	1	2	6.522	1	0.14024	168.626	6.21722	28.815	232	0
TSC22D1	1	0	1	1	2.566	1	0.14024	136.14	5.43256	0	0	0
TRAK2	1	0	1	1	3.795	1	0.14024	146.836	5.7314	0	0	0
SPRYD3	1	0	1	1	1.244	1	0.12271	134.93	5.39416	0	0	0
TCF20	1	0	1	1	5.306	1	0.14024	161.96	6.05862	0	0	0
TPD52L2	1	0	1	1	1.079	1	0.00333	1	0.01	0	0	0
SH3GLB1	1	0	1	1	1.079	1	0.00333	1	0.01	0	0	0
SGSM2	1	0	1	1	1.075	1	0.10907	92.4627	3.42582	0	0	0
RNF19A	1	0	1	1	6.206	1	0.14024	175.543	6.37749	0	0	0
RBM33	1	0	1	1	1.637	1	0.12271	138.087	5.49266	0	0	0
RUFY1	1	0	1	1	1.776	1	0.12271	128.275	5.17045	0	0	0
SNX33	1	0	1	1	1.122	1	0.12271	115.951	4.68796	0	0	0
TNIP1	1	0	1	1	7.181	1	0.14024	172.943	6.32574	0	0	0
NFATC2IP	1	0	1	1	2.313	1	0.12271	138.937	5.49266	0	0	0
NEO1	1	0	1	1	9.254	1	0.14024	179.943	6.41255	0	0	0
NGRN	1	0	1	1	1.642	1	0.12271	126.301	5.08196	0	0	0
MSRB3	1	0	1	1	1.08	1	0.0025	1.5	0.015	0	0	0
PCSK7	1	0	1	1	1.071	1	0.12271	130.256	5.25559	0	0	0
LONP1	1	0	1	1	4.094	1	0.14024	163.41	6.14376	0	0	0
TOR1AIP1	1	0	1	1	6.683	1	0.16361	170.667	6.29736	0	0	0
PCNX	1	0	1	1	1.064	1	0.00333	1	0.01	0	0	0
LMCD1	1	0	1	1	1.064	1	0.00333	1	0.01	0	0	0
L3MBTL2	1	0	1	1	2.768	1	0.12271	144.13	5.64124	0	0	0
KLF9	1	0	1	1	5.764	1	0.14024	161.96	6.05862	0	0	0
JMJD1C	1	0	1	1	3.108	1	0.14024	149.921	5.78816	0	0	0
ITIH5	1	0	1	1	1.241	1	0.12271	121.708	4.93838	0	0	0
SPIRE1	1	0	1	1	1.749	1	0.14024	136.66	5.43423	0	0	0
IFFO1	1	0	1	1	6.955	1	0.16361	170.667	6.29736	0	0	0
IER5	1	0	1	1	3.887	1	0.14024	156.526	5.95678	0	0	0
HERC1	1	0	1	1	2.105	1	0.14024	149.619	5.80652	0	0	0
GTF3C1	1	0	1	1	6.435	1	0.14024	177.476	6.40254	0	0	0
GSE1	1	0	1	1	1.94	1	0.12271	139.349	5.52104	0	0	0
GSDMD	1	0	1	1	4.388	1	0.14024	160.11	6.04526	0	0	0
VOPP1	1	0	1	1	3.441	1	0.14024	155.586	5.95177	0	0	0
GRIPAP1	1	0	1	1	2.889	1	0.14024	153.552	5.91504	0	0	0
SAMD4B	1	0	1	1	1.192	1	0.10907	113.641	4.59447	0	0	0
IDS	1	0	1	1	2.131	1	0.14024	130.49	5.25058	0	0	0
MAN2B2	1	0	1	1	1.098	1	0.14024	122.552	4.9484	0	0	0
KCTD12	1	0	1	1	5.277	1	0.14024	159.893	6.0486	0	0	0
SSH2	1	0	1	1	5.92	1	0.14024	166.193	6.17048	0	0	0
GAS7	1	0	1	1	1.845	1	0.12271	130.799	5.23723	0	0	0
FBXO21	1	0	1	1	5.274	1	0.14024	163.743	6.12707	0	0	0
EXT1	1	0	1	1	1.77	1	0.12271	122.079	4.89164	0	0	0
EPB41L2	1	0	1	1	1.164	1	0.12271	126.82	5.12704	0	0	0
HEG1	1	0	1	1	5.803	1	0.14024	161.16	6.07198	0	0	0
UBN1	1	0	1	1	4.721	1	0.14024	164.01	6.14209	0	0	0
IVNS1ABP	1	0	1	1	4.387	1	0.14024	165.526	6.17548	0	0	0
RAB11FIP1	1	0	1	1	1.728	1	0.14024	133.986	5.37245	0	0	0
TLK2	1	0	1	1	1.997	1	0.12271	141.004	5.57446	0	0	0
DENND5A	1	0	1	1	2.455	1	0.14024	148.752	5.78482	0	0	0
TSPYL1	1	0	1	1	2.252	1	0.12271	144.806	5.64291	0	0	0
DDRGK1	1	0	1	1	1.54	1	0.12271	124.258	5.02019	0	0	0
DDAH1	1	0	1	1	3.421	1	0.12271	144.654	5.64124	0	0	0
CTDSP2	1	0	1	1	5.62	1	0.14024	174.426	6.32741	0	0	0
MTURN	1	0	1	1	5.672	1	0.14024	160.243	6.03024	0	0	0
SFSWAP	1	0	1	1	1.058	1	0.00333	1	0.01	0	0	0
CRAMP1L	1	0	1	1	1.058	1	0.00333	1	0.01	0	0	0
PAM	1	0	1	1	1.076	1	0.14024	118.093	4.77978	0	0	0
OSBPL8	1	0	1	1	5.559	1	0.12271	151.27	5.78816	0	0	0
CLEC16A	1	0	1	1	1.432	1	0.12271	134.675	5.38748	0	0	0
CENPB	1	0	1	1	7.865	1	0.14024	172.093	6.3007	0	0	0
CDC42EP4	1	0	1	1	9.604	1	0.14024	179.943	6.41255	0	0	0
GLG1	1	0	1	1	6.525	1	0.14024	176.56	6.37749	0	0	0
NCOA4	1	0	1	1	1.671	1	0.12271	129.546	5.21719	0	0	0
CCDC3	1	0	1	1	1.083	1	0.0025	1.5	0.015	0	0	0
CAPN15	1	0	1	1	2.848	1	0.14024	142.455	5.60118	0	0	0
TMX4	1	0	1	1	5.214	1	0.14024	168.093	6.23225	0	0	0
FAM20B	1	0	1	1	1.382	1	0.12271	132.256	5.33072	0	0	0
C1RL	1	0	1	1	1.865	1	0.14024	138.912	5.50268	0	0	0
BASP1	1	0	1	1	10.049	1	0.14024	176.926	6.37916	0	0	0
POMGNT1	1	0	1	1	2.102	1	0.12271	137.739	5.48097	0	0	0
ATP8B2	1	0	1	1	2.732	1	0.12271	142.43	5.60118	0	0	0
PIEZO1	1	0	1	1	2.499	1	0.12271	141.927	5.60785	0	0	0
ATP1A1	1	0	1	1	1.877	1	0.12271	141.927	5.60785	0	0	0
ARHGAP30	1	0	1	1	3.389	1	0.12271	143.97	5.63957	0	0	0
ARHGAP23	1	0	1	1	2.637	1	0.14024	155.21	5.94342	0	0	0
ARGLU1	1	0	1	1	4.904	1	0.12271	149.82	5.74308	0	0	0
MRFAP1	1	0	1	1	1.1	1	0.10907	115.122	4.61951	0	0	0
CLSTN1	1	0	1	1	6.472	1	0.14024	178.51	6.42758	0	0	0
NFIB	1	0	1	1	6.453	1	0.14024	178.51	6.42758	0	0	0
APEH	1	0	1	1	2.552	1	0.12271	137.915	5.47596	0	0	0
TTYH3	1	0	1	1	1.064	1	0.00333	1	0.01	0	0	0
ANO6	1	0	1	1	1.064	1	0.00333	1	0.01	0	0	0
ANKS1A	1	0	1	1	1.065	1	0.12271	109.41	4.4008	0	0	0
ANKRD12	1	0	1	1	2.361	1	0.14024	149.921	5.78816	0	0	0
ALKBH5	1	0	1	1	1.466	1	0.12271	126.663	5.102	0	0	0
GPD1L	1	0	1	1	1.928	1	0.14024	142.879	5.62956	0	0	0
SWAP70	1	0	1	1	10.22	1	0.16361	197.567	6.72308	0	0	0
TRIM26	1	0	1	1	3.391	1	0.12271	141.53	5.55944	0	0	0
